# Supplementary material for: Genome-Scale Metabolic Modeling Elucidates the Role of Proliferative Adaptation in Causing the Warburg Effect
Source: PLoS Comput Biol. 2011 Mar 10;7(3):e1002018. doi: 10.1371/journal.pcbi.1002018 (PMC3053319; doi:10.1371/journal.pcbi.1002018)
Supplement: Dataset S1 — Human biomass composition. (XLSX) [file pcbi.1002018.s001.xlsx]

## Sheet: DatasetS1
Dataset S1: Human Biomass Composition
Reference	Macromolecule	overall wt%	overall wt DW%	composition (molar fraction)	composition (normalized molar fraction)	mmol/gDW (Calc.)	metabolite	location	type	formula	C	H	N	O	P	S	MW (mg/mmol)	mg (if total 1 mmol)	total wt (mg)			composition (weight fraction)	g/gDW	mmol/gDW		total mmols material	class	final wt%		g/gDW	g/gDW
H Barle 96	Protein	0.186552	0.77911	0.0804172	0.0862301	0.536023	ala-L	cytoplasm	AA	C3H7NO2	3	7	1	2	0	0	89.094	7.68259	125.336			0.0612962	0.0477564	0.536023						0.0477564
H Barle 96				0.00816737	0.00875775	0.0544398	asn-L	cytoplasm	AA	C4H8N2O3	4	8	2	3	0	0	132.119	1.15706				0.00923174	0.00719254	0.0544398						0.00719254
H Barle 96				0.46931	0.503234	3.1282	asp-L	cytoplasm	AA	C4H6NO4	4	6	1	4	0	0	132.095	66.4746				0.530374	0.413219	3.1282						0.413219
A Triguero 97				0	0	0	cys-L	cytoplasm	AA	C3H7NO2S	3	7	1	2	0	1	121.16	0				0	0	0						0
H Barle 96				0.129421	0.138777	0.862662	gln-L	cytoplasm	AA	C5H10N2O3	5	10	2	3	0	0	146.146	20.2816				0.161819	0.126075	0.862662						0.126075
H Barle 96				0.113715	0.121935	0.75797	glu-L	cytoplasm	AA	C5H8NO4	5	8	1	4	0	0	146.122	17.8174				0.142157	0.110756	0.75797						0.110756
H Barle 96				0.0942389	0.101051	0.628152	gly	cytoplasm	AA	C2H5NO2	2	5	1	2	0	0	75.067	7.58559				0.0605223	0.0471535	0.628152						0.0471535
A Triguero 97				0.0121882	0.0130693	0.081241	pro-L	cytoplasm	AA	C5H9NO2	5	9	1	2	0	0	115.132	1.50469				0.0120053	0.00935344	0.081241						0.00935344
H Barle 96				0.0251304	0.0269469	0.167507	ser-L	cytoplasm	AA	C3H7NO3	3	7	1	3	0	0	105.093	2.83193				0.0225948	0.0176038	0.167507						0.0176038
K Sheikh 05	DNA	0.00246002	0.010274	0.3	0.3	0.0094984	damp	cytoplasm	DNA	C10H12N5O6P	10	12	5	6	1	0	329.209	98.7627	324.496			0.304357	0.00312696	0.0094984						0.00312696
K Sheikh 05				0.2	0.2	0.00633227	dcmp	cytoplasm	DNA	C9H12N3O7P	9	10	3	7	1	0	303.167	60.6334				0.186854	0.00191973	0.00633227						0.00191973
K Sheikh 05				0.2	0.2	0.00633227	dgmp	cytoplasm	DNA	C10H12N5O7P	10	12	5	7	1	0	345.208	69.0416				0.212766	0.00218595	0.00633227						0.00218595
K Sheikh 05				0.3	0.3	0.0094984	dtmp	cytoplasm	DNA	C10H13N2O8P	10	13	2	8	1	0	320.194	96.0582				0.296023	0.00304133	0.0094984		0.0316613	DNA	0.010274		0.00304133	0.010274
K Sheikh 05	RNA	0.0104551	0.0436644	0.3	0.3	0.0386078	cmp	cytoplasm	RNA	C9H12N3O8P	9	12	3	8	1	0	321.182	96.3546	339.292			0.283987	0.0124001	0.0386078						0.0124001
K Sheikh 05				0.34	0.34	0.0437555	gmp	cytoplasm	RNA	C10H12N5O8P	10	12	5	8	1	0	361.207	122.81				0.36196	0.0158048	0.0437555						0.0158048
K Sheikh 05				0.18	0.18	0.0231647	ump	cytoplasm	RNA	C9H11N2O9P	9	11	2	9	1	0	322.166	57.9899				0.170914	0.00746286	0.0231647						0.00746286
K Sheikh 05				0.18	0.18	0.0231647	amp	cytoplasm	RNA	C10H12N5O9P	10	12	5	7	1	0	345.208	62.1374				0.183138	0.00799662	0.0231647		0.128693	RNA	0.0436644		0.00799662	0.0436644
Rabinowitz, J. L. et al., 1992	lipid	0.0399754	0.166952			0.0129103	sphmyln_hs	cytoplasm	lipid	C23H48N2O5P1	23	48	2	5	1	0	463.62			0.028	0.781	0.0358515	0.00598548	0.0129103						0.00598548
Rabinowitz, J. L. et al., 1992						0.044228	chsterol	cytoplasm	lipid	C27H46O1	27	46	0	1	0	0	386.664			0.08		0.102433	0.0171014	0.044228						0.0171014
Rabinowitz, J. L. et al., 1992						0.0351398	xolest_hs	cytoplasm	lipid	C27H45XCO2	28	45	0	2	0	0	413.666			0.068		0.0870679	0.0145362	0.0351398						0.0145362
Rabinowitz, J. L. et al., 1992						0.0206415	mag_hs	cytoplasm	lipid	C3H7O2FULLR2CO2	4	7	0	4	0	0	119.096			0.0115		0.0147247	0.00245832	0.0206415						0.00245832
Rabinowitz, J. L. et al., 1992						0.0168265	dag_hs	cytoplasm	lipid	C3H6OFullRCO2FullR2CO2	5	6	0	5	0	0	146.098			0.0115		0.0147247	0.00245832	0.0168265						0.00245832
Rabinowitz, J. L. et al., 1992						0.0165621	pail_hs	cytoplasm	lipid	C9H16O9PFullRCO2FullR2CO2	11	16	0	13	1	0	387.21			0.03		0.0384123	0.00641301	0.0165621						0.00641301
Rabinowitz, J. L. et al., 1992						0.107223	pe_hs	cytoplasm	lipid	C5H12NO4PFullRCO2FullR2CO2	7	12	1	8	1	0	269.146			0.135		0.172855	0.0288585	0.107223						0.0288585
Rabinowitz, J. L. et al., 1992						0.0315021	ps_hs	cytoplasm	lipid	C6H11NO6PFullRCO2FullR2CO2	8	11	1	10	1	0	312.147			0.046		0.0588988	0.00983328	0.0315021						0.00983328
Rabinowitz, J. L. et al., 1992						0.0918197	pchol_hs	cytoplasm	lipid	C10H18NO4P1FullRCO2FullR2CO2	12	18	1	8	1	0	335.249			0.144		0.184379	0.0307825	0.0918197						0.0307825
Rabinowitz, J. L. et al., 1992						0.00676001	lpchol_hs	cytoplasm	lipid	C8H19NO5PFullRCO2	9	19	1	9	1	0	316.223			0.01		0.0128041	0.00213767	0.00676001						0.00213767
Rabinowitz, J. L. et al., 1992						0.00306708	clpn_hs	cytoplasm	lipid	C9H16O9P2FullRCO2FullR2CO2FullRCO2FullR2CO2	11	16	0	13	2	0	418.184			0.006		0.00768246	0.0012826	0.00306708		0.38668	lipid	0.121847		0.0012826
Rabinowitz, J. L. et al., 1992						0.0877733	pa_hs	cytoplasm	lipid	C3H5O4PFullRCO2FullR2CO2	5	5	0	8	1	0	224.061			0.092		0.117798	0.0196666	0.0877733		0.461543	lipid	0.135528		0.0196666
Rabinowitz, J. L. et al., 1992						0.146957	tag_hs	cytoplasm	lipid	C3H5FullRCO2FullR2CO2FullR3CO2	6	5	0	6	0	0	173.1			0.119		0.152369	0.0254383	0.146957						0.0254383
Rabinowitz, J. L. et al., 1992							free fatty acids													0.119
Rabinowitz, J. L. et al., 1992							fatty acid esters													0.033
Rabinowitz, J. L. et al., 1992							undetermined													0.067
Total dry weight		0.239442
Biomass reaction formula:
0.53602 ala-DASH-L[c] + 0.023165 amp[c] + 0.05444 asn-DASH-L[c] + 3.1282 asp-DASH-L[c] + 100 atp[c] + 0.044228 chsterol[c] + 0.0030671 clpn-hs[c] + 0.038608 cmp[c] + 0.016827 dag-hs[c] + 0.0094984 damp[c] + 0.0063323 dcmp[c] + 0.0063323 dgmp[c] + 0.0094984 dtmp[c] + 0.75797 gln-DASH-L[c] + 0.86266 glu-DASH-L[c] + 0.62815 gly[c] + 0.043755 gmp[c] + 100 h2o[c] + 0.00676 lpchol-hs[c] + 0.020642 mag-…
