# Supplementary material for: Genome-Scale Metabolic Modeling Elucidates the Role of Proliferative Adaptation in Causing the Warburg Effect
Source: PLoS Comput Biol. 2011 Mar 10;7(3):e1002018. doi: 10.1371/journal.pcbi.1002018 (PMC3053319; doi:10.1371/journal.pcbi.1002018)
Supplement: Dataset S2 — Enzyme molecular weight data for the reactions in the model. (XLSX) [file pcbi.1002018.s002.xlsx]

## Sheet: DatasetS2
Dataset S2: Molecular weight data				NaN = unknown value
Reaction index	Reaction name	EC number	MW(g/mol)
1	10FTHF5GLUtl	-	NaN
2	10FTHF5GLUtm	-	NaN
3	10FTHF6GLUtl	-	NaN
4	10FTHF6GLUtm	-	NaN
5	10FTHF7GLUtl	-	NaN
6	10FTHF7GLUtm	-	NaN
7	10FTHFtl_fwd	-	NaN
8	10FTHFtm_fwd	-	NaN
9	11DOCRTSLtm_fwd	-	NaN
10	11DOCRTSLtr_fwd	-	NaN
11	11DOCRTSTRNtm_fwd	-	NaN
12	11DOCRTSTRNtr_fwd	-	NaN
13	13DAMPPOX	1.4.3.6	200000
14	1MNCAMti	-	NaN
15	1PPDCRp	-	NaN
16	1a,24,25VITD2Hm	-	NaN
17	1a,24,25VITD3Hm	-	NaN
18	1a,25VITD2Hm	-	NaN
19	1a,25VITD3Hm	-	NaN
20	24NPHte_fwd	-	NaN
21	24,25DHVITD2t	-	NaN
22	24,25DHVITD2tm	-	NaN
23	24,25DHVITD3t	-	NaN
24	24,25DHVITD3tm	-	NaN
25	24,25VITD2Hm	-	NaN
26	24,25VITD3Hm	-	NaN
27	25HVITD2t	-	NaN
28	25HVITD2tin	-	NaN
29	25HVITD2tin_m	-	NaN
30	25HVITD2tm	-	NaN
31	25HVITD3t	-	NaN
32	25HVITD3tin	-	NaN
33	25HVITD3tin_m	-	NaN
34	25HVITD3tm	-	NaN
35	25VITD2Hm	-	NaN
36	25VITD3Hm	-	NaN
37	2AMACHYD	-	NaN
38	2AMACSULT	-	NaN
39	2AMADPTm_fwd	-	NaN
40	2DR1PP	3.1.3.10	53000
41	2HBO_fwd	1.1.1.27	137000
42	2HBt2_fwd	-	NaN
43	2HCO3_NAt_fwd	-	NaN
44	2MCITt_fwd	-	NaN
45	2OXOADOXm	1.2.4.2	50000
46	2OXOADPTm_fwd	-	NaN
47	34DHOXPEGOX_fwd	1.1.1.1	81500
48	34DHOXPEGt_fwd	-	NaN
49	34DHPHAMT	2.1.1.6	25500
50	34DHPHEt_fwd	-	NaN
51	34DHPLACOX	1.2.1.5	110000
52	34DHPLACOX(NADP)_fwd	1.2.1.5	110000
53	34DHXMANDACOX	1.2.1.5	110000
54	34DHXMANDACOX(NADP)_fwd	1.2.1.5	110000
55	34HPLFM	-	NaN
56	34HPPOR	1.13.11.27	66000
57	35CGMPtn_fwd	-	NaN
58	3AIBTm_fwd	2.6.1.22	105000
59	3AIBt	-	NaN
60	3AIBtm	-	NaN
61	3DPHBH1	-	NaN
62	3DPHBH2	-	NaN
63	3DSPHR	1.1.1.102	NaN
64	3HAO	1.13.11.6	36000
65	3HBCDm_fwd	4.2.1.55	NaN
66	3HBCOAHLm	3.1.2.4	36000
67	3HCO3_NAt_fwd	-	NaN
68	3HKYNAKGAT	2.6.1.7	97000
69	3HLYTCL	4.1.1.28	55000
70	3HPCOAHYD	3.1.2.4	36000
71	3HPPD_fwd	1.1.1.59	NaN
72	3HXKYNDCL	4.1.1	NaN
73	3HXKYNOXDA	1.4.3.4	117500
74	3M4HDXPAC_fwd	1.2.1.5	110000
75	3MLDAt_fwd	-	NaN
76	3MOBt2im	-	NaN
77	3MOPt2im	-	NaN
78	3MOX4HOXPGALDOX	1.2.1.5	110000
79	3MOX4HOXPGALDOX(NADP)_fwd	1.2.1.5	110000
80	3MOXTYROX	1.4.3.4	117500
81	3NTD7l	-	NaN
82	3SALAASPm_fwd	-	NaN
83	3SALACBOXL	4.1.1.15	120000
84	3SALAOX	-	NaN
85	3SALATAi	-	NaN
86	3SALATAim	-	NaN
87	3SPYRSP	-	NaN
88	3SPYRSPm	-	NaN
89	41R1H2MAE12BOOX	1.4.3.4	117500
90	41R2A1H12BOOX	1.4.3.4	117500
91	42A12BOOX	1.4.3.6	200000
92	4ABUTtm_fwd	-	NaN
93	4HBZCOAFm	-	NaN
94	4HBZFm	-	NaN
95	4HDEBRISOQUINEte_fwd	-	NaN
96	4HGLSDm_fwd	1.5.1.12	142000
97	4HOXPACDOX(NADP)_fwd	1.2.1.5	110000
98	4MOPt2im	-	NaN
99	4MTOLBUTAMIDEte_fwd	-	NaN
100	4NPHSFte_fwd	-	NaN
101	4NPHSULT	2.8.2.1	68000
102	4NPHte_fwd	-	NaN
103	4PYRDX	-	NaN
104	5ADTSTSTERONEGLCte	-	NaN
105	5ADTSTSTERONEGLCtr_fwd	-	NaN
106	5ADTSTSTERONESULT	2.8.2.2	51565
107	5ADTSTSTERONESte_fwd	-	NaN
108	5ADTSTSTERONEte_fwd	-	NaN
109	5ADTSTSTERONEtr_fwd	-	NaN
110	5AOPtm_fwd	-	NaN
111	5DHFtl	-	NaN
112	5FTHFt2_fwd	-	NaN
113	5HLTDL	4.1.1.28	55000
114	5HOMEPRAZOLEte_fwd	-	NaN
115	5HOXINDACTO2OX	1.2.3.1	241000
116	5HOXINDACTOX	1.2.1.3	216000
117	5HOXINDACTOXm	1.2.1.3	216000
118	5HOXINOXDA	1.4.3.4	117500
119	5HTRPDOX	1.13.11.42	NaN
120	5HTRPVESSEC	-	NaN
121	5HXKYNDCL	4.1.1.28	55000
122	5HXKYNOXDA	1.4.3.4	117500
123	5MTHFt_fwd	-	NaN
124	5MTHFt2_fwd	-	NaN
125	5THFtl	-	NaN
126	5THFtm	-	NaN
127	6DHFtl	-	NaN
128	6DHFtm	-	NaN
129	6HTSTSTERONEte_fwd	-	NaN
130	6HTSTSTERONEtr_fwd	-	NaN
131	6THFtl	-	NaN
132	6THFtm	-	NaN
133	7DHCHSTEROLtr_fwd	-	NaN
134	7DHFtl	-	NaN
135	7DHFtm	-	NaN
136	7THFtl	-	NaN
137	7THFtm	-	NaN
138	A4GALTc	-	NaN
139	A4GALTg	-	NaN
140	A4GNT1g	-	NaN
141	A4GNT2g	-	NaN
142	AACOAT_fwd	6.2.1.16	76000
143	AACTOOR	-	NaN
144	AACTtm	-	NaN
145	AAPSAS	-	NaN
146	AASAD3	1.2.1.31	160000
147	AASAD3m	1.2.1.31	160000
148	AATAi	2.6.1.39	98000
149	ABO1g	-	NaN
150	ABO2g	-	NaN
151	ABO3g	-	NaN
152	ABO4g	-	NaN
153	ABO5g	-	NaN
154	ABO6g	-	NaN
155	ABO7g	-	NaN
156	ABO8g	-	NaN
157	ABO9g	-	NaN
158	ABTArm_fwd	2.6.1.19	100000
159	ABTD_fwd	1.1.1.12	152000
160	ABTti	-	NaN
161	ABUTD	1.2.1.19	155000
162	ABUTt2r_fwd	-	NaN
163	ABUTt2rL_fwd	-	NaN
164	ABUTt4(2)r_fwd	-	NaN
165	ACACT1	2.3.1.9	165000
166	ACACT10m_fwd	2.3.1.9	165000
167	ACACT1r_fwd	2.3.1.9	165000
168	ACACT1rm_fwd	2.3.1.9	165000
169	ACACT1x	2.3.1.9	165000
170	ACACT4p	2.3.1.16	154000
171	ACACT5p	2.3.1.16	154000
172	ACACT6p	2.3.1.16	154000
173	ACACT7p	2.3.1.16	154000
174	ACACT8p	2.3.1.16	154000
175	ACACT9p	2.3.1.16	154000
176	ACACt2_fwd	-	NaN
177	ACACt2m_fwd	-	NaN
178	ACACtx_fwd	-	NaN
179	ACALDt_fwd	-	NaN
180	ACALDtm_fwd	-	NaN
181	ACALDtx_fwd	-	NaN
182	ACCOAC	6.4.1.2	265000
183	ACCOACm	6.4.1.2	265000
184	ACCOAL	6.2.1.13	145000
185	ACCOALm	6.2.1.17	72350
186	ACCOAgt_fwd	-	NaN
187	ACCOAtn_fwd	-	NaN
188	ACCOAtr_fwd	-	NaN
189	ACETONEt2_fwd	-	NaN
190	ACETONEt2m_fwd	-	NaN
191	ACGAGBSIDEtg_fwd	-	NaN
192	ACGAGBSIDEtl_fwd	-	NaN
193	ACGALFUCGALACGALFUC12GAL14ACGLCGALGLUSIDEte_fwd	-	NaN
194	ACGALFUCGALACGALFUC12GAL14ACGLCGALGLUSIDEtg_fwd	-	NaN
195	ACGALFUCGALACGALFUCGALACGLCGAL14ACGLCGALGLUSIDEte_fwd	-	NaN
196	ACGALFUCGALACGALFUCGALACGLCGAL14ACGLCGALGLUSIDEtg_fwd	-	NaN
197	ACGALK	-	NaN
198	ACGALK2	-	NaN
199	ACGALtlg_fwd	-	NaN
200	ACGALtly	-	NaN
201	ACGAM2E_fwd	5.1.3.8	82000
202	ACGAM6PSi	2.3.1.4	39050
203	ACGAMK	2.7.1.59	225500
204	ACGAMPM_fwd	5.4.2.3	60000
205	ACGAMtly	-	NaN
206	ACGBGBSIDEtg_fwd	-	NaN
207	ACGBGBSIDEtl_fwd	-	NaN
208	ACGPID	3.5.1.89	27000
209	ACGSm	2.3.1.1	190000
210	ACHEe	3.1.1.7	160000
211	ACHVESSEC	-	NaN
212	ACHtn_fwd	-	NaN
213	ACITL	-	NaN
214	ACN13ACNGALGBSIDEte_fwd	-	NaN
215	ACN13ACNGALGBSIDEtg_fwd	-	NaN
216	ACN23ACNGALGBSIDEte_fwd	-	NaN
217	ACN23ACNGALGBSIDEtg_fwd	-	NaN
218	ACNACNGAL14ACGLCGALGLUSIDEte_fwd	-	NaN
219	ACNACNGAL14ACGLCGALGLUSIDEtg_fwd	-	NaN
220	ACNACNGALGBSIDEte_fwd	-	NaN
221	ACNACNGALGBSIDEtg_fwd	-	NaN
222	ACNAM9PL	-	NaN
223	ACNAM9PL2	-	NaN
224	ACNAMPH	3.1.3.29	NaN
225	ACNAMlt_fwd	-	NaN
226	ACNAMtn	-	NaN
227	ACNGALACGLCGAL14ACGLCGALGLUSIDEte_fwd	-	NaN
228	ACNGALACGLCGAL14ACGLCGALGLUSIDEtg_fwd	-	NaN
229	ACNMLr_fwd	4.1.3.3	92000
230	ACOAD10m	1.3.99.12	179000
231	ACOAD1fm	1.3.99.2	106000
232	ACOAD8m	1.3.99.10	170000
233	ACOAD9m	1.3.99.12	179000
234	ACOAHi	3.1.2.1	156000
235	ACOAO7p	1.3.3.6	81000
236	ACOATA_fwd	2.3.1.38	60000
237	ACODA	3.5.1.16	52000
238	ACONT_fwd	4.2.1.3	84000
239	ACONTm_fwd	4.2.1.3	84000
240	ACOX22x	1.3.3.6	81000
241	ACOX2x	1.3.3.6	81000
242	ACP1_FMN	3.1.3.2	90000
243	ACRNtm	-	NaN
244	ACS	6.2.1.1	80000
245	ACS2	6.2.1.1	80000
246	ACSOMT	2.1.1.4	77000
247	ACSRTNMT	2.1.1.4	77000
248	ACSm	6.2.1.1	80000
249	ACTLMO	-	NaN
250	ACTNMO	-	NaN
251	ACYP	3.6.1.7	11300
252	ACt2m_fwd	-	NaN
253	ACt2r_fwd	-	NaN
254	ACtg_fwd	-	NaN
255	ADA	3.5.4.4	45500
256	ADAe	3.5.4.4	45500
257	ADCim	4.1.1.4	280000
258	ADEt_fwd	-	NaN
259	ADEtl_fwd	-	NaN
260	ADHAPtx_fwd	-	NaN
261	ADK1_fwd	2.7.4.3	22550
262	ADK1m_fwd	2.7.4.3	22550
263	ADK3_fwd	-	NaN
264	ADK3m_fwd	-	NaN
265	ADKd_fwd	2.7.4.3	22550
266	ADMDC	4.1.1.50	56000
267	ADNCYC	4.6.1.1	132500
268	ADNK1	2.7.1.20	39125
269	ADNK1m	2.7.1.20	39125
270	ADNt_fwd	-	NaN
271	ADNt4	-	NaN
272	ADNt5	-	NaN
273	ADNtl_fwd	-	NaN
274	ADNtm_fwd	-	NaN
275	ADPGLC	3.6.1.21	45000
276	ADPMAN	3.6.1.21	45000
277	ADPRDP	3.6.1.13	54000
278	ADPRDPm	3.6.1.13	54000
279	ADPRIBt	-	NaN
280	ADPT	2.4.2.7	38200
281	ADPtx_fwd	-	NaN
282	ADRNCOAtx_fwd	-	NaN
283	ADRNCPT1	2.3.1.21	274000
284	ADRNCPT2	-	NaN
285	ADRNCRNt	-	NaN
286	ADRNLPVESSEC	-	NaN
287	ADRNt_fwd	-	NaN
288	ADSELK	2.7.1.25	156000
289	ADSK	2.7.1.25	156000
290	ADSL1	4.3.2.2	196000
291	ADSL2	4.3.2.2	196000
292	ADSS	6.3.4.4	97500
293	AFLATOXINte_fwd	-	NaN
294	AG13T10g	2.4.1.149	90000
295	AG13T11g	2.4.1.149	90000
296	AG13T12g	2.4.1.149	90000
297	AG13T13g	2.4.1.149	90000
298	AG13T14g	2.4.1.149	90000
299	AG13T15g	2.4.1.149	90000
300	AG13T16g	2.4.1.149	90000
301	AG13T17g	2.4.1.149	90000
302	AG13T18g	2.4.1.149	90000
303	AG13T1g	2.4.1.149	90000
304	AG13T2g	2.4.1.149	90000
305	AG13T3g	2.4.1.149	90000
306	AG13T4g	2.4.1.149	90000
307	AG13T5g	2.4.1.149	90000
308	AG13T6g	2.4.1.149	90000
309	AG13T7g	2.4.1.149	90000
310	AG13T8g	2.4.1.149	90000
311	AG13T9g	2.4.1.149	90000
312	AGDC	3.5.1.25	172000
313	AGLPC	-	NaN
314	AGLPED	-	NaN
315	AGLPET	-	NaN
316	AGLPH	-	NaN
317	AGLPR	-	NaN
318	AGLPT	-	NaN
319	AGMTm	3.5.3.11	120000
320	AGPAT1	2.3.1.51	34800
321	AGPRim	1.2.1.38	93000
322	AGPSx	2.5.1.26	72000
323	AGPex_fwd	-	NaN
324	AGTim	2.6.1.44	69300
325	AGTix	2.6.1.44	69300
326	AHANDROSTANGLCte	-	NaN
327	AHANDROSTANGLCtr_fwd	-	NaN
328	AHC_fwd	3.3.1.1	190000
329	AHCYStn_fwd	-	NaN
330	AHCYStr_fwd	-	NaN
331	AHEXASE2ly	3.2.1.52	116000
332	AHEXASEly	3.2.1.52	116000
333	AICART_fwd	2.1.2.3	64725
334	AIRCr_fwd	4.1.1.21	241100
335	AKGDm	1.2.4.2	50000
336	AKGMALtm_fwd	-	NaN
337	AKGt4_3_fwd	-	NaN
338	AKGtp_fwd	-	NaN
339	AKR1C1	-	NaN
340	AKR1C41	1.1.1.50	37000
341	AKR1C42	1.1.1.50	37000
342	AKR1D	-	NaN
343	AKR1D2	-	NaN
344	ALAASNNaEx	-	NaN
345	ALACYSNaEx	-	NaN
346	ALADGLNexR_fwd	-	NaN
347	ALADGLYexR_fwd	-	NaN
348	ALAGLNNaEx	-	NaN
349	ALAGLNexR_fwd	-	NaN
350	ALAGLYexR_fwd	-	NaN
351	ALAR_fwd	5.1.1.1	65000
352	ALASERNaEx	-	NaN
353	ALASm	2.3.1.37	84000
354	ALATA_L_fwd	2.6.1.2	115000
355	ALATHRNaEx	-	NaN
356	ALAt2r_fwd	-	NaN
357	ALAt2rL_fwd	-	NaN
358	ALAt4	-	NaN
359	ALAtN1_fwd	-	NaN
360	ALCD1_fwd	-	NaN
361	ALCD21_D	-	NaN
362	ALCD21_L	-	NaN
363	ALCD22_D	1.1.1.78	69000
364	ALCD22_L	1.2.1.49	40000
365	ALCD2if	1.1.1.1	81500
366	ALCD2yf	1.1.1.2	36250
367	ALDD19x	1.2.1.39	162850
368	ALDD19x(P)	1.2.1.39	162850
369	ALDD20x	-	NaN
370	ALDD20xm	-	NaN
371	ALDD21	-	NaN
372	ALDD2x	1.2.1.3	216000
373	ALDD2xm	1.2.1.3	216000
374	ALDD2y	1.2.1.4	130000
375	ALDSTRNte_fwd	-	NaN
376	ALDSTRNtm_fwd	-	NaN
377	ALKP	3.1.3.1	211000
378	ALOX12	1.13.11.31	416500
379	ALOX12R	1.13.11.31	416500
380	ALOX15	1.13.11.33	75500
381	ALOX5	1.13.11.34	68750
382	ALOX52	-	NaN
383	ALR	1.1.1.2	36250
384	ALR2	-	NaN
385	ALR3	-	NaN
386	AM6SAD	1.2.1.32	91500
387	AMACR2p	5.1.99.4	31650
388	AMACR2r	5.1.99.4	31650
389	AMACRp	5.1.99.4	31650
390	AMACRr	5.1.99.4	31650
391	AMANK	2.7.1.60	58200
392	AMCOXO	-	NaN
393	AMETr_fwd	-	NaN
394	AMETt2m_fwd	-	NaN
395	AMETtn_fwd	-	NaN
396	AMPDA	-	NaN
397	AMPTASECG	3.4.11.2	160000
398	AMPTASECGe	3.4.11.2	160000
399	AMPtp_fwd	-	NaN
400	AMPtr_fwd	-	NaN
401	AMY1e	3.2.1.1	51590
402	AMY2e	3.2.1.1	51590
403	ANDRSTRNGLCte	-	NaN
404	ANDRSTRNte_fwd	-	NaN
405	ANDRSTRNtr_fwd	-	NaN
406	ANTIPYRENEte_fwd	-	NaN
407	AOBUTDsm	-	NaN
408	AP4AH1	3.6.1.17	18600
409	APAT2rm_fwd	2.6.1.19	100000
410	APNNOXte_fwd	-	NaN
411	APOCF	-	NaN
412	APOCFm	-	NaN
413	APOC_LYS_BTNP	-	NaN
414	APOC_LYS_BTNPm	-	NaN
415	APPNNte_fwd	-	NaN
416	APRGSTRNte_fwd	-	NaN
417	APRTO2	1.4.3.4	117500
418	AQCOBALt	-	NaN
419	ARABR	1.1.1.21	35800
420	ARAB_Lt_fwd	-	NaN
421	ARACHCOAtx_fwd	-	NaN
422	ARACHCPT1	2.3.1.21	274000
423	ARACHCPT2	-	NaN
424	ARACHCRNt	-	NaN
425	ARACHDCOAtx_fwd	-	NaN
426	ARACHDt2_fwd	-	NaN
427	ARACHDtr_fwd	-	NaN
428	ARACHt_fwd	-	NaN
429	ARGDCm	4.1.1.19	88000
430	ARGLYSex	-	NaN
431	ARGN	3.5.3.1	37030
432	ARGNm	3.5.3.1	37030
433	ARGSL_fwd	4.3.2.1	193500
434	ARGSS	6.3.4.5	183000
435	ARGt4	-	NaN
436	ARGtiDF	-	NaN
437	ARGtm_fwd	-	NaN
438	ARSA	3.1.6.8	102500
439	ARTCOAL1_fwd	-	NaN
440	ARTCOAL2_fwd	-	NaN
441	ARTCOAL3_fwd	-	NaN
442	ARTFR11	-	NaN
443	ARTFR12	-	NaN
444	ARTFR13	-	NaN
445	ARTFR202	-	NaN
446	ARTFR203	-	NaN
447	ARTFR204	-	NaN
448	ARTFR205	-	NaN
449	ARTFR206	-	NaN
450	ARTFR207	-	NaN
451	ARTFR208	-	NaN
452	ARTFR209	-	NaN
453	ARTFR210	-	NaN
454	ARTFR211	-	NaN
455	ARTFR212	-	NaN
456	ARTFR213	-	NaN
457	ARTFR31	-	NaN
458	ARTFR32	-	NaN
459	ARTFR33	-	NaN
460	ARTFR34	-	NaN
461	ARTFR41	-	NaN
462	ARTFR42	-	NaN
463	ARTFR43	-	NaN
464	ARTFR44	-	NaN
465	ARTFR45	-	NaN
466	ARTFR46	-	NaN
467	ARTFR51	-	NaN
468	ARTFR52	-	NaN
469	ARTFR53	-	NaN
470	ARTFR54	-	NaN
471	ARTFR55	-	NaN
472	ARTFR56	-	NaN
473	ARTFR57	-	NaN
474	ARTFR61	-	NaN
475	ARTPLM1_fwd	-	NaN
476	ARTPLM1m_fwd	-	NaN
477	ARTPLM2_fwd	-	NaN
478	ARTPLM2m_fwd	-	NaN
479	ARTPLM3_fwd	-	NaN
480	ARTPLM3m_fwd	-	NaN
481	ASAH1	3.5.1.23	100000
482	ASCBOX	-	NaN
483	ASCBt_fwd	-	NaN
484	ASCBt4_fwd	-	NaN
485	ASNALANaEx	-	NaN
486	ASNCYSNaEx	-	NaN
487	ASNGLNNaEx	-	NaN
488	ASNNm	3.5.1.1	133000
489	ASNS1	6.3.5.4	64000
490	ASNSERNaEx	-	NaN
491	ASNTHRNaEx	-	NaN
492	ASNt4	-	NaN
493	ASNtN1_fwd	-	NaN
494	ASNtm	-	NaN
495	ASP1DC	4.1.1.11	59000
496	ASPCTr_fwd	2.1.3.2	130000
497	ASPDt6	-	NaN
498	ASPDxt_fwd	-	NaN
499	ASPGLUm	-	NaN
500	ASPNATm	2.3.1.17	670000
501	ASPTA_fwd	2.6.1.1	91000
502	ASPTAm_fwd	2.6.1.1	91000
503	ASPt6	-	NaN
504	ATP1ter_fwd	-	NaN
505	ATP2ter_fwd	-	NaN
506	ATPH1e	3.6.1.5	64000
507	ATPH2e	3.6.1.5	64000
508	ATPS4m	3.6.3.14	359500
509	ATPasel	3.6.3.14	359500
510	ATPtm	-	NaN
511	ATPtn_fwd	-	NaN
512	ATPtx_fwd	-	NaN
513	AVITE1t	-	NaN
514	AVITE2t	-	NaN
515	A_MANASE	3.2.1.24	260000
516	A_MANASEly	3.2.1.24	260000
517	B3GALT3g	2.4.1.79	NaN
518	B3GALT41g	2.4.1.62	62000
519	B3GALT42g	2.4.1.62	62000
520	B3GALT43g	2.4.1.62	62000
521	B3GALT44g	2.4.1.62	62000
522	B3GALT5g	-	NaN
523	B3GALTg	2.4.1.86	NaN
524	B3GNT11g	-	NaN
525	B3GNT12g	-	NaN
526	B3GNT310g	-	NaN
527	B3GNT311g	-	NaN
528	B3GNT312g	-	NaN
529	B3GNT313g	-	NaN
530	B3GNT314g	-	NaN
531	B3GNT315g	-	NaN
532	B3GNT31g	-	NaN
533	B3GNT32g	-	NaN
534	B3GNT33g	-	NaN
535	B3GNT34g	-	NaN
536	B3GNT35g	-	NaN
537	B3GNT36g	-	NaN
538	B3GNT37g	-	NaN
539	B3GNT38g	-	NaN
540	B3GNT39g	-	NaN
541	B3GNT51g	-	NaN
542	BAAT1x	2.3.1.65	109000
543	BAAT2x	2.3.1.65	109000
544	BAAT3x	2.3.1.65	109000
545	BAAT4x	2.3.1.65	109000
546	BAAT5x	2.3.1.65	109000
547	BACCL	6.3.4.15	82000
548	BACCLm	6.3.4.15	82000
549	BALAVECSEC	-	NaN
550	BALAtmr_fwd	-	NaN
551	BAMPPALDOX	1.2.1.3	216000
552	BAMPPALDOXm	1.2.1.3	216000
553	BBHOX	-	NaN
554	BCDO	1.14.99.36	230000
555	BDG2HCGHD	3.2.1.21	53000
556	BDHm_fwd	1.1.1.30	111000
557	BDMT_L	2.4.1.142	NaN
558	BDMT_U	2.4.1.142	NaN
559	BETALDHx	1.2.1.8	230000
560	BETALDHxm	1.2.1.8	230000
561	BHBt_fwd	-	NaN
562	BHBtm_fwd	-	NaN
563	BHMT	2.1.1.5	270000
564	BILDGLCURt_fwd	-	NaN
565	BILDGLCURte	-	NaN
566	BILDGLCURtr_fwd	-	NaN
567	BILGLCURt_fwd	-	NaN
568	BILGLCURte	-	NaN
569	BILGLCURtr_fwd	-	NaN
570	BILIRED	1.3.1.24	37500
571	BILIRUBt2_fwd	-	NaN
572	BILIRUBtr_fwd	-	NaN
573	BIOCYTtn_fwd	-	NaN
574	BMTer_L	-	NaN
575	BMTer_U	-	NaN
576	BPNT	3.1.3.7	33000
577	BPNT2	3.1.3.7	33000
578	BTND1	3.5.1.12	76250
579	BTND1n	3.5.1.12	76250
580	BTNDe	3.5.1.12	76250
581	BTNDm	3.5.1.12	76250
582	BTNPL	-	NaN
583	BTNPLm	-	NaN
584	BTNt2_fwd	-	NaN
585	BTNt2m_fwd	-	NaN
586	BTNt3i	-	NaN
587	BTNt4i	-	NaN
588	BTNtn_fwd	-	NaN
589	BUP2	3.5.1.6	43160
590	BUTt2m_fwd	-	NaN
591	BUTt2r_fwd	-	NaN
592	BVITEt	-	NaN
593	BZt_fwd	-	NaN
594	BZtr_fwd	-	NaN
595	B_MANNASEly	3.2.1.25	135000
596	C110CPT2m	-	NaN
597	C14STRr	1.3.1.70	48680
598	C160CPT1	2.3.1.21	274000
599	C160CPT2	-	NaN
600	C160CRNt	-	NaN
601	C161CPT1	2.3.1.21	274000
602	C161CPT12	2.3.1.21	274000
603	C161CPT2	-	NaN
604	C161CPT22	-	NaN
605	C161CRN2t	-	NaN
606	C161CRNt	-	NaN
607	C180CPT1	2.3.1.21	274000
608	C180CPT2	-	NaN
609	C180CRNt	-	NaN
610	C181CPT1	2.3.1.21	274000
611	C181CPT2	-	NaN
612	C181CRNt	-	NaN
613	C204CPT1	2.3.1.21	274000
614	C204CPT2	-	NaN
615	C204CRNt	-	NaN
616	C226COAtx_fwd	-	NaN
617	C226CPT1	2.3.1.21	274000
618	C226CPT2	-	NaN
619	C226CRNt	-	NaN
620	C2M26DCOAHLm_fwd	4.2.1.17	156500
621	C2M26DCOAHLx_fwd	4.2.1.17	156500
622	C3STDH1Pr	5.3.3.1	76500
623	C3STDH1r	5.3.3.1	76500
624	C3STKR2r	-	NaN
625	C4STMO1r	-	NaN
626	C4STMO2Pr	-	NaN
627	C4STMO2r	-	NaN
628	CAATPS	3.6.3.6	600000
629	CAMPt	-	NaN
630	CAROtr_fwd	-	NaN
631	CARVEOLte_fwd	-	NaN
632	CAT2p	1.11.1.6	220000
633	CATm	1.11.1.6	220000
634	CATp	1.11.1.6	220000
635	CAt7r_fwd	-	NaN
636	CBL2OR	-	NaN
637	CBL2tm	-	NaN
638	CBLATm_fwd	2.5.1.17	55500
639	CBPPer	-	NaN
640	CBPS	6.3.5.5	150000
641	CBPSam	6.3.4.16	180750
642	CBPter_fwd	-	NaN
643	CBR1	-	NaN
644	CBR2	-	NaN
645	CCA_D3t	-	NaN
646	CCA_D3tm	-	NaN
647	CDIPTr_fwd	2.7.8.11	24000
648	CDPDAGtm_fwd	-	NaN
649	CDS	2.7.7.41	257000
650	CDSm	2.7.7.41	257000
651	CEPTC	-	NaN
652	CEPTE	-	NaN
653	CERK	2.7.1.138	61000
654	CERT1gt_fwd	-	NaN
655	CERT1rt_fwd	-	NaN
656	CERT2gt_fwd	-	NaN
657	CERT2rt_fwd	-	NaN
658	CGLYt3(2)	-	NaN
659	CGMPt	-	NaN
660	CH25H	-	NaN
661	CHAT_fwd	-	NaN
662	CHATn_fwd	-	NaN
663	CHLP	2.7.7.15	77500
664	CHLPCTD	2.7.7.15	77500
665	CHLtm_fwd	-	NaN
666	CHOLATEt_fwd	-	NaN
667	CHOLATEt2	-	NaN
668	CHOLATEt3	-	NaN
669	CHOLD2m	1.1.99.1	105000
670	CHOLK	2.7.1.32	52000
671	CHOLPtg_fwd	-	NaN
672	CHOLPtl_fwd	-	NaN
673	CHOLt4_fwd	-	NaN
674	CHOLtg_fwd	-	NaN
675	CHOLtn_fwd	-	NaN
676	CHOLtr_fwd	-	NaN
677	CHOLtu_fwd	-	NaN
678	CHSTEROLSULT	2.8.2.2	51565
679	CHSTEROLt	-	NaN
680	CHSTEROLt1_fwd	-	NaN
681	CHSTEROLt2_fwd	-	NaN
682	CHSTEROLt3_fwd	-	NaN
683	CHSTEROLtg	-	NaN
684	CHTNASE	3.2.1.14	37500
685	CHTNASEe	3.2.1.14	37500
686	CITL	4.1.3.6	525000
687	CITMCOAHm_fwd	4.2.1.56	NaN
688	CITMCOALm	4.1.3.25	68000
689	CITRtm_fwd	-	NaN
690	CITt4_2_fwd	-	NaN
691	CITt4_4_fwd	-	NaN
692	CITtam_fwd	-	NaN
693	CITtbm_fwd	-	NaN
694	CK_fwd	2.7.3.2	85250
695	CKc_fwd	2.7.3.2	85250
696	CLFORtex	-	NaN
697	CLFORtex2	-	NaN
698	CLHCO3tex2	-	NaN
699	CLHCOtex	-	NaN
700	CLI2tex	-	NaN
701	CLOHtex2	-	NaN
702	CLOXAtex2	-	NaN
703	CLPNDCOAtx_fwd	-	NaN
704	CLPNDCPT1	2.3.1.21	274000
705	CLPNDCPT2	-	NaN
706	CLPNDCRNt	-	NaN
707	CLPNDt_fwd	-	NaN
708	CLS_hs	-	NaN
709	CMPACNAtg_fwd	-	NaN
710	CMPACNAtn	-	NaN
711	CMPSAS	2.7.7.43	125500
712	CMPSASn	2.7.7.43	125500
713	CO2t_fwd	-	NaN
714	CO2ter_fwd	-	NaN
715	CO2tg_fwd	-	NaN
716	CO2tm_fwd	-	NaN
717	CO2tn_fwd	-	NaN
718	CO2tp_fwd	-	NaN
719	COAtl_fwd	-	NaN
720	COAtm_fwd	-	NaN
721	COAtn_fwd	-	NaN
722	COAtp_fwd	-	NaN
723	COAtr_fwd	-	NaN
724	COKECBESr	3.1.1.1	180000
725	COQ3m	-	NaN
726	COQ5m	-	NaN
727	COQ6m	-	NaN
728	COQ7m	-	NaN
729	CORE2GTg	2.4.1.102	35000
730	CORE3GTg	2.4.1.147	NaN
731	CORE4GTg	2.4.1.148	NaN
732	CORE5GTg	-	NaN
733	CORE6GTg	2.4.1.102	35000
734	CORE7GTg	-	NaN
735	CORE8GTg	-	NaN
736	COUCOAFm	-	NaN
737	COUMARINte_fwd	-	NaN
738	COt_fwd	-	NaN
739	CPCTDTX	2.7.7.15	77500
740	CPPPGO	1.3.3.3	57000
741	CREATt4(2)r_fwd	-	NaN
742	CREATtmdiffir	-	NaN
743	CRMPte_fwd	-	NaN
744	CRNCAR3tp	-	NaN
745	CRNCARtp	-	NaN
746	CRNt_fwd	-	NaN
747	CRNtHa	-	NaN
748	CRNtim	-	NaN
749	CRNtuIR	-	NaN
750	CRNtuNa	-	NaN
751	CRNtx_fwd	-	NaN
752	CRTNsyn	-	NaN
753	CRTSLtm_fwd	-	NaN
754	CRTSLtr_fwd	-	NaN
755	CRTSTRNtm_fwd	-	NaN
756	CRTSTRNtr_fwd	-	NaN
757	CRVNCtr_fwd	-	NaN
758	CSAPASEly	-	NaN
759	CSBPASEly	-	NaN
760	CSCPASEly	-	NaN
761	CSDPASEly	-	NaN
762	CSEPASEly	-	NaN
763	CSNAT2m_fwd	2.3.1.7	60500
764	CSNAT2x_fwd	2.3.1.7	60500
765	CSNAT3x_fwd	2.3.1.7	60500
766	CSNATer_fwd	2.3.1.7	60500
767	CSNATm_fwd	2.3.1.7	60500
768	CSNATp_fwd	2.3.1.7	60500
769	CSNATr_fwd	2.3.1.7	60500
770	CSND	3.5.4.1	141000
771	CSNt_fwd	-	NaN
772	CSPG_At	-	NaN
773	CSPG_Atly	-	NaN
774	CSPG_Bt	-	NaN
775	CSPG_Btly	-	NaN
776	CSPG_Ct	-	NaN
777	CSPG_Ctly	-	NaN
778	CSPG_Dt	-	NaN
779	CSPG_Dtly	-	NaN
780	CSPG_Et	-	NaN
781	CSPG_Etly	-	NaN
782	CSm	-	NaN
783	CTPS1	6.3.4.2	128000
784	CTPS2	6.3.4.2	128000
785	CTPtn_fwd	-	NaN
786	CYANSTm	2.8.1.1	33000
787	CYANt_fwd	-	NaN
788	CYANtm_fwd	-	NaN
789	CYOOm3	1.9.3.1	158000
790	CYOR_u10m	1.10.2.2	8750
791	CYSALANaEx	-	NaN
792	CYSAMO	-	NaN
793	CYSASNNaEx	-	NaN
794	CYSGLNNaEx	-	NaN
795	CYSGLTH_fwd	1.8.4.4	150000
796	CYSGLUexR_fwd	-	NaN
797	CYSGLYex	-	NaN
798	CYSGLYexR_fwd	-	NaN
799	CYSLYSL	4.4.1.1	160000
800	CYSO	1.13.11.20	70000
801	CYSSERNaEx	-	NaN
802	CYSTA_fwd	2.6.1.3	78750
803	CYSTAm_fwd	2.6.1.3	78750
804	CYSTGL	4.4.1.1	160000
805	CYSTGLUex	-	NaN
806	CYSTHRNaEx	-	NaN
807	CYSTS	4.2.1.22	250000
808	CYSTSERex	-	NaN
809	CYSt4	-	NaN
810	CYStec_fwd	-	NaN
811	CYTD	3.5.4.5	51500
812	CYTDK1	-	NaN
813	CYTDK2m	-	NaN
814	CYTDn	3.5.4.5	51500
815	CYTDt_fwd	-	NaN
816	CYTDt4	-	NaN
817	CYTDt5	-	NaN
818	CYTDtl_fwd	-	NaN
819	CYTDtm_fwd	-	NaN
820	CYTDtn_fwd	-	NaN
821	CYTK1_fwd	2.7.4.14	24465
822	CYTK10_fwd	2.7.4.14	24465
823	CYTK10n_fwd	2.7.4.14	24465
824	CYTK11_fwd	2.7.4.14	24465
825	CYTK11n_fwd	2.7.4.14	24465
826	CYTK12_fwd	2.7.4.14	24465
827	CYTK12n_fwd	2.7.4.14	24465
828	CYTK13_fwd	2.7.4.14	24465
829	CYTK13n_fwd	2.7.4.14	24465
830	CYTK14_fwd	2.7.4.14	24465
831	CYTK14n_fwd	2.7.4.14	24465
832	CYTK1m_fwd	2.7.4.14	24465
833	CYTK1n_fwd	2.7.4.14	24465
834	CYTK2_fwd	2.7.4.14	24465
835	CYTK2n_fwd	2.7.4.14	24465
836	CYTK3_fwd	-	NaN
837	CYTK3n_fwd	2.7.4.14	24465
838	CYTK4_fwd	-	NaN
839	CYTK4n_fwd	2.7.4.14	24465
840	CYTK5_fwd	2.7.4.14	24465
841	CYTK5n_fwd	2.7.4.14	24465
842	CYTK6_fwd	2.7.4.14	24465
843	CYTK6n_fwd	2.7.4.14	24465
844	CYTK7_fwd	2.7.4.14	24465
845	CYTK7n_fwd	2.7.4.14	24465
846	CYTK8_fwd	2.7.4.14	24465
847	CYTK8n_fwd	2.7.4.14	24465
848	CYTK9_fwd	2.7.4.14	24465
849	CYTK9n_fwd	2.7.4.14	24465
850	D3AIBTm_fwd	2.6.1.40	200000
851	DADA	-	NaN
852	DADAe	-	NaN
853	DADNK	2.7.1.76	50000
854	DADNt4_fwd	-	NaN
855	DAGK_hs_fwd	2.7.1.107	80500
856	DAGKn_hs_fwd	2.7.1.107	80500
857	DAG_HSter	-	NaN
858	DALAOXx	1.4.3.3	80000
859	DALAt2r_fwd	-	NaN
860	DALAt2rL_fwd	-	NaN
861	DALAxt	-	NaN
862	DARGOp	1.4.3.3	80000
863	DASCBH	3.1.1.17	156500
864	DASCBR	1.6.5.4	50000
865	DASPO1p	1.4.3.1	37000
866	DATPtn_fwd	-	NaN
867	DCIm_fwd	5.3.3.8	70000
868	DCK1m_fwd	2.7.1.74	61000
869	DCK1n_fwd	2.7.1.74	61000
870	DCK2n_fwd	2.7.1.74	61000
871	DCMPDA_fwd	3.5.4.12	113250
872	DCSPTN1COAtx_fwd	-	NaN
873	DCSPTN1CPT1	2.3.1.21	274000
874	DCSPTN1CPT2	-	NaN
875	DCSPTN1CRNt	-	NaN
876	DCSPTN1t_fwd	-	NaN
877	DCT_fwd	5.3.3.12	300000
878	DCTPtn_fwd	-	NaN
879	DCYTD	3.5.4.14	64750
880	DCYTDn	3.5.4.14	64750
881	DCYTt_fwd	-	NaN
882	DDPGAm_fwd	4.1.2.14	73825
883	DEBRISOQUINEt_fwd	-	NaN
884	DECDPtm_fwd	-	NaN
885	DEDOLP1_L	-	NaN
886	DEDOLP1_U	-	NaN
887	DEDOLP2_L	-	NaN
888	DEDOLP2_U	-	NaN
889	DEDOLR_L	-	NaN
890	DEDOLR_U	-	NaN
891	DESAT16_2	1.14.19.1	47500
892	DESAT18_10	1.14.19.1	47500
893	DESAT18_3	1.14.19.1	47500
894	DESAT18_4	1.14.19.1	47500
895	DESAT18_5	1.14.19.1	47500
896	DESAT18_6	1.14.19.1	47500
897	DESAT18_7	1.14.19.1	47500
898	DESAT18_8	1.14.19.1	47500
899	DESAT18_9	1.14.19.1	47500
900	DESAT20_1	1.14.19.1	47500
901	DESAT20_2	1.14.19.1	47500
902	DESAT22_1p	1.14.19.1	47500
903	DESAT22_2p	1.14.19.1	47500
904	DESAT24_1	1.14.19.1	47500
905	DGAT	-	NaN
906	DGCHOLte_fwd	-	NaN
907	DGCHOLtx_fwd	-	NaN
908	DGK1_fwd	2.7.4.8	21855
909	DGK2m_fwd	2.7.4.8	21855
910	DGNSKm	2.7.1.113	58000
911	DGSNt_fwd	-	NaN
912	DGSNtm_fwd	-	NaN
913	DGTPtn_fwd	-	NaN
914	DGULND_fwd	4.1.1.34	NaN
915	DHAAt1r_fwd	-	NaN
916	DHAPA	2.3.1.42	73595
917	DHAPAx	2.3.1.42	73595
918	DHCHOLESTANATEtm_fwd	-	NaN
919	DHCR241r	-	NaN
920	DHCR242r	-	NaN
921	DHCR243r	-	NaN
922	DHCR71r	1.3.1.21	53970
923	DHCR72r	1.3.1.21	53970
924	DHCRD1	-	NaN
925	DHCRD2	-	NaN
926	DHDPBMTm	-	NaN
927	DHEASULT	2.8.2.2	51565
928	DHEASt_fwd	-	NaN
929	DHEAStr_fwd	-	NaN
930	DHFR_fwd	1.5.1.3	21000
931	DHFtl_fwd	-	NaN
932	DHFtm_fwd	-	NaN
933	DHORD9	-	NaN
934	DHORTS_fwd	3.5.2.3	64500
935	DHPM1	3.5.2.2	111500
936	DHPM2	3.5.2.2	111500
937	DHPR	-	NaN
938	DHPR2	-	NaN
939	DIDPtn_fwd	-	NaN
940	DIGALSGALSIDEte_fwd	-	NaN
941	DIGALSGALSIDEtg_fwd	-	NaN
942	DIGALSIDEtg_fwd	-	NaN
943	DIGALSIDEtl_fwd	-	NaN
944	DINt_fwd	-	NaN
945	DITPtn_fwd	-	NaN
946	DKMPPD	-	NaN
947	DLNLCGCPT1	2.3.1.21	274000
948	DLNLCGCPT2	-	NaN
949	DLNLCGCRNt	-	NaN
950	DLNLCGt_fwd	-	NaN
951	DMANTIPYRINEte_fwd	-	NaN
952	DMATT	2.5.1.1	74000
953	DMATTx	2.5.1.1	74000
954	DMGDHm	1.5.99.2	94000
955	DMGtm_fwd	-	NaN
956	DMHPTCRNCPT1_fwd	2.3.1.21	274000
957	DMHPTCRNCPT2_fwd	-	NaN
958	DMHPTCRNt_fwd	-	NaN
959	DMHPTCRNte_fwd	-	NaN
960	DM_13_cis_oretn(n)	-	NaN
961	DM_13_cis_retn(n)	-	NaN
962	DM_Asn_X_Ser_FSLASH_Thr(ly)	-	NaN
963	DM_Ser_FSLASH_Thr(ly)	-	NaN
964	DM_Ser_Gly_FSLASH_Ala_X_Gly(ly)	-	NaN
965	DM_avite1_c	-	NaN
966	DM_avite2_c	-	NaN
967	DM_bvite_c	-	NaN
968	DM_datp(m)	-	NaN
969	DM_datp(n)	-	NaN
970	DM_dctp(m)	-	NaN
971	DM_dctp(n)	-	NaN
972	DM_dgtp(m)	-	NaN
973	DM_dgtp(n)	-	NaN
974	DM_dsT_antigen(g)	-	NaN
975	DM_dttp(m)	-	NaN
976	DM_dttp(n)	-	NaN
977	DM_ethamp(r)	-	NaN
978	DM_gpi_sig(er)	-	NaN
979	DM_hretn(n)	-	NaN
980	DM_kdn_c	-	NaN
981	DM_melanin_c	-	NaN
982	DM_oretn(n)	-	NaN
983	DM_sTn_antigen(g)	-	NaN
984	DM_sprm_c	-	NaN
985	DM_yvite_c	-	NaN
986	DNADDP	3.6.1.9	390000
987	DNADtn_fwd	-	NaN
988	DNAMTSEn	2.1.1.37	127500
989	DNAMTn	2.1.1.37	127500
990	DNDPt10m	-	NaN
991	DNDPt11m	-	NaN
992	DNDPt12m	-	NaN
993	DNDPt13m	-	NaN
994	DNDPt14m	-	NaN
995	DNDPt15m	-	NaN
996	DNDPt16m	-	NaN
997	DNDPt17m	-	NaN
998	DNDPt18m	-	NaN
999	DNDPt19m	-	NaN
1000	DNDPt1m	-	NaN
1001	DNDPt20m	-	NaN
1002	DNDPt21m	-	NaN
1003	DNDPt22m	-	NaN
1004	DNDPt23m	-	NaN
1005	DNDPt24m	-	NaN
1006	DNDPt25m	-	NaN
1007	DNDPt26m	-	NaN
1008	DNDPt27m	-	NaN
1009	DNDPt28m	-	NaN
1010	DNDPt29m	-	NaN
1011	DNDPt2m	-	NaN
1012	DNDPt30m	-	NaN
1013	DNDPt31m	-	NaN
1014	DNDPt32m	-	NaN
1015	DNDPt33m	-	NaN
1016	DNDPt34m	-	NaN
1017	DNDPt35m	-	NaN
1018	DNDPt36m	-	NaN
1019	DNDPt37m	-	NaN
1020	DNDPt38m	-	NaN
1021	DNDPt39m	-	NaN
1022	DNDPt3m	-	NaN
1023	DNDPt40m	-	NaN
1024	DNDPt41m	-	NaN
1025	DNDPt42m	-	NaN
1026	DNDPt43m	-	NaN
1027	DNDPt44m	-	NaN
1028	DNDPt45m	-	NaN
1029	DNDPt46m	-	NaN
1030	DNDPt47m	-	NaN
1031	DNDPt48m	-	NaN
1032	DNDPt49m	-	NaN
1033	DNDPt4m	-	NaN
1034	DNDPt50m	-	NaN
1035	DNDPt51m	-	NaN
1036	DNDPt52m	-	NaN
1037	DNDPt53m	-	NaN
1038	DNDPt54m	-	NaN
1039	DNDPt55m	-	NaN
1040	DNDPt56m	-	NaN
1041	DNDPt57m	-	NaN
1042	DNDPt58m	-	NaN
1043	DNDPt59m	-	NaN
1044	DNDPt5m	-	NaN
1045	DNDPt60m	-	NaN
1046	DNDPt61m	-	NaN
1047	DNDPt62m	-	NaN
1048	DNDPt63m	-	NaN
1049	DNDPt6m	-	NaN
1050	DNDPt7m	-	NaN
1051	DNDPt8m	-	NaN
1052	DNDPt9m	-	NaN
1053	DOGULND1	-	NaN
1054	DOGULND2	-	NaN
1055	DOGULNO1	-	NaN
1056	DOGULNO2	-	NaN
1057	DOLASNT_Ler	2.4.1.119	550000
1058	DOLASNT_Uer	2.4.1.119	550000
1059	DOLDPP_Ler	3.6.1.43	NaN
1060	DOLDPP_Uer	3.6.1.43	NaN
1061	DOLGLCP_Lter	-	NaN
1062	DOLGLCP_Uter	-	NaN
1063	DOLGPP_Ler	3.1.4.48	NaN
1064	DOLGPP_Uer	3.1.4.48	NaN
1065	DOLICHOL_Lter_fwd	-	NaN
1066	DOLICHOL_Uter_fwd	-	NaN
1067	DOLK_L	2.7.1.108	59385
1068	DOLK_U	2.7.1.108	59385
1069	DOLMANP_Lter	-	NaN
1070	DOLMANP_Uter	-	NaN
1071	DOLPGT1_Ler	-	NaN
1072	DOLPGT1_Uer	-	NaN
1073	DOLPGT2_Ler	-	NaN
1074	DOLPGT2_Uer	-	NaN
1075	DOLPGT3_Ler	-	NaN
1076	DOLPGT3_Uer	-	NaN
1077	DOLPH_Ler	3.1.3.51	300000
1078	DOLPH_Uer	3.1.3.51	300000
1079	DOLPMT1_Ler	2.4.1.130	NaN
1080	DOLPMT1_Uer	2.4.1.130	NaN
1081	DOLPMT2_Ler	2.4.1.130	NaN
1082	DOLPMT2_Uer	2.4.1.130	NaN
1083	DOLPMT3_Ler	2.4.1.130	NaN
1084	DOLPMT3_Uer	2.4.1.130	NaN
1085	DOLPMT4_Ler	2.4.1.130	NaN
1086	DOLPMT4_Uer	2.4.1.130	NaN
1087	DOLPMT_L	2.4.1.83	NaN
1088	DOLPMT_U	2.4.1.83	NaN
1089	DOLP_Lter	-	NaN
1090	DOLP_Uter	-	NaN
1091	DOPABMO	1.14.17.1	455000
1092	DOPACHRMISO	-	NaN
1093	DOPAMT	2.1.1.6	25500
1094	DOPAQNISO1_fwd	-	NaN
1095	DOPASFt	-	NaN
1096	DOPASULT	2.8.2.1	68000
1097	DOPAVESSEC	-	NaN
1098	DOPAt4(2)r_fwd	-	NaN
1099	DOPAtu_fwd	-	NaN
1100	DORNOp	1.4.3.3	80000
1101	DPCOAK	2.7.1.24	62000
1102	DPCOAPP	-	NaN
1103	DPCOAtl_fwd	-	NaN
1104	DPGM_fwd	-	NaN
1105	DPGase	3.1.3.13	60000
1106	DPHMBDCm	-	NaN
1107	DPMVDx	4.1.1.33	84550
1108	DPPS	-	NaN
1109	DPROOp	-	NaN
1110	DRBK	2.7.1.15	62000
1111	DRIBt_fwd	-	NaN
1112	DRPA	4.1.2.4	70000
1113	DSAT	-	NaN
1114	DTDPtn_fwd	-	NaN
1115	DTMPK_fwd	2.7.4.9	50000
1116	DTTPtn_fwd	-	NaN
1117	DUDPtn_fwd	-	NaN
1118	DUMPtn_fwd	-	NaN
1119	DURAD_fwd	1.3.1.2	210000
1120	DURAD2_fwd	1.3.1.2	210000
1121	DURIK1	-	NaN
1122	DURIK1m	-	NaN
1123	DURIPP_fwd	-	NaN
1124	DURIt_fwd	-	NaN
1125	DURItn_fwd	-	NaN
1126	DUTPDPm	3.6.1.23	45500
1127	DUTPDPn	3.6.1.23	45500
1128	D_3AIBt	-	NaN
1129	D_LACt2_fwd	-	NaN
1130	D_LACtm_fwd	-	NaN
1131	EAFLATOXINte_fwd	-	NaN
1132	EBASTINEOHte_fwd	-	NaN
1133	EBASTINEOHtr_fwd	-	NaN
1134	EBASTINEte_fwd	-	NaN
1135	EBASTINEtr_fwd	-	NaN
1136	EBP1r	5.3.3.5	107000
1137	EBP2r	5.3.3.5	107000
1138	ECGISOr_fwd	-	NaN
1139	ECOAH12m_fwd	4.2.1.17	156500
1140	ECOAH1m_fwd	4.2.1.17	156500
1141	ECOAH1x_fwd	4.2.1.17	156500
1142	ECOAH9m_fwd	4.2.1.17	156500
1143	EGMESTr	-	NaN
1144	EHGLAT	2.6.1.1	91000
1145	EHGLAT2m	2.6.1.21	59000
1146	EHGLATm	2.6.1.1	91000
1147	EICOSTETCPT1	2.3.1.21	274000
1148	EICOSTETCPT2	-	NaN
1149	EICOSTETCRNt	-	NaN
1150	EICOSTETt_fwd	-	NaN
1151	ELAIDCPT1	2.3.1.21	274000
1152	ELAIDCPT2	-	NaN
1153	ELAIDCRNt	-	NaN
1154	ELAIDt_fwd	-	NaN
1155	ENGASE	3.2.1.96	55000
1156	ENGASE2	3.2.1.96	55000
1157	ENGASE2ly	3.2.1.96	55000
1158	ENGASE3ly	3.2.1.96	55000
1159	ENGASEly	3.2.1.96	55000
1160	ENMAN1g	-	NaN
1161	ENMAN2g	-	NaN
1162	ENMAN3g	-	NaN
1163	ENMAN4g	-	NaN
1164	ENMAN5g	-	NaN
1165	ENMAN6g	-	NaN
1166	ENO_fwd	4.2.1.11	93000
1167	EPCTX	2.7.7.14	110000
1168	ESTRADIOLGLCt_fwd	-	NaN
1169	ESTRADIOLGLCt2	-	NaN
1170	ESTRADIOLGLCtr_fwd	-	NaN
1171	ESTRADIOLtr_fwd	-	NaN
1172	ESTRIOLGLCte	-	NaN
1173	ESTRIOLGLCtr_fwd	-	NaN
1174	ESTRIOLtr_fwd	-	NaN
1175	ESTRONEGLCt	-	NaN
1176	ESTRONEGLCtr_fwd	-	NaN
1177	ESTRONESt_fwd	-	NaN
1178	ESTRONESt2	-	NaN
1179	ESTRONEtr_fwd	-	NaN
1180	ESTSULT	2.8.2.4	36000
1181	ETF	-	NaN
1182	ETFQO	1.5.5.1	60000
1183	ETHAK	2.7.1.82	87000
1184	ETHP	-	NaN
1185	ETOHMO	-	NaN
1186	ETOHt_fwd	-	NaN
1187	ETOHtx_fwd	-	NaN
1188	EX_10fthf5glu(e)	-	NaN
1189	EX_10fthf6glu(e)	-	NaN
1190	EX_10fthf7glu(e)	-	NaN
1191	EX_10fthf(e)	-	NaN
1192	EX_11_cis_retfa(e)	-	NaN
1193	EX_13_cis_retnglc(e)	-	NaN
1194	EX_1glyc_hs(e)	-	NaN
1195	EX_1mncam(e)	-	NaN
1196	EX_2425dhvitd2(e)	-	NaN
1197	EX_2425dhvitd3(e)	-	NaN
1198	EX_24nph(e)	-	NaN
1199	EX_25hvitd2(e)	-	NaN
1200	EX_25hvitd3(e)	-	NaN
1201	EX_2hb(e)	-	NaN
1202	EX_2mcit(e)	-	NaN
1203	EX_34dhoxpeg(e)	-	NaN
1204	EX_34dhphe(e)	-	NaN
1205	EX_35cgmp(e)	-	NaN
1206	EX_3aib_D(e)	-	NaN
1207	EX_3aib(e)	-	NaN
1208	EX_3mlda(e)	-	NaN
1209	EX_4abut(e)	-	NaN
1210	EX_4hdebrisoquine(e)	-	NaN
1211	EX_4hphac(e)	-	NaN
1212	EX_4mtolbutamide(e)	-	NaN
1213	EX_4nph(e)	-	NaN
1214	EX_4nphsf(e)	-	NaN
1215	EX_4pyrdx(e)	-	NaN
1216	EX_5adtststerone(e)	-	NaN
1217	EX_5adtststeroneglc(e)	-	NaN
1218	EX_5adtststerones(e)	-	NaN
1219	EX_5dhf(e)	-	NaN
1220	EX_5fthf(e)	-	NaN
1221	EX_5homeprazole(e)	-	NaN
1222	EX_5htrp(e)	-	NaN
1223	EX_5mthf(e)	-	NaN
1224	EX_5thf(e)	-	NaN
1225	EX_6dhf(e)	-	NaN
1226	EX_6htststerone(e)	-	NaN
1227	EX_6thf(e)	-	NaN
1228	EX_7dhf(e)	-	NaN
1229	EX_7thf(e)	-	NaN
1230	EX_9_cis_retfa(e)	-	NaN
1231	EX_CLPND(e)	-	NaN
1232	EX_Lcystin(e)	-	NaN
1233	EX_Rtotal2(e)	-	NaN
1234	EX_Rtotal3(e)	-	NaN
1235	EX_Rtotal(e)	-	NaN
1236	EX_Tyr_ggn(e)	-	NaN
1237	EX_abt(e)	-	NaN
1238	EX_ac(e)	-	NaN
1239	EX_acac(e)	-	NaN
1240	EX_acald(e)	-	NaN
1241	EX_acetone(e)	-	NaN
1242	EX_acgalfucgalacgalfuc12gal14acglcgalgluside_hs(e)	-	NaN
1243	EX_acgalfucgalacgalfucgalacglcgal14acglcgalgluside_hs(e)	-	NaN
1244	EX_acgam(e)	-	NaN
1245	EX_ach(e)	-	NaN
1246	EX_acn13acngalgbside_hs(e)	-	NaN
1247	EX_acn23acngalgbside_hs(e)	-	NaN
1248	EX_acnacngal14acglcgalgluside_hs(e)	-	NaN
1249	EX_acnacngalgbside_hs(e)	-	NaN
1250	EX_acngalacglcgal14acglcgalgluside_hs(e)	-	NaN
1251	EX_ade(e)	-	NaN
1252	EX_adn(e)	-	NaN
1253	EX_adp	-	NaN
1254	EX_adprbp(e)	-	NaN
1255	EX_adprib(e)	-	NaN
1256	EX_adrn(e)	-	NaN
1257	EX_adrnl(e)	-	NaN
1258	EX_aflatoxin(e)	-	NaN
1259	EX_ahandrostanglc(e)	-	NaN
1260	EX_ak2lgchol_hs(e)	-	NaN
1261	EX_akg(e)	-	NaN
1262	EX_ala_B(e)	-	NaN
1263	EX_ala_D(e)	-	NaN
1264	EX_ala_L(e)	-	NaN
1265	EX_aldstrn(e)	-	NaN
1266	EX_amp(e)	-	NaN
1267	EX_andrstrn(e)	-	NaN
1268	EX_andrstrnglc(e)	-	NaN
1269	EX_antipyrene(e)	-	NaN
1270	EX_apnnox(e)	-	NaN
1271	EX_appnn(e)	-	NaN
1272	EX_aprgstrn(e)	-	NaN
1273	EX_aqcobal(e)	-	NaN
1274	EX_arab_L(e)	-	NaN
1275	EX_arach(e)	-	NaN
1276	EX_arachd(e)	-	NaN
1277	EX_arg_L(e)	-	NaN
1278	EX_ascb_L(e)	-	NaN
1279	EX_asn_L(e)	-	NaN
1280	EX_asp_D(e)	-	NaN
1281	EX_asp_L(e)	-	NaN
1282	EX_atp(e)	-	NaN
1283	EX_avite1(e)	-	NaN
1284	EX_avite2(e)	-	NaN
1285	EX_bhb(e)	-	NaN
1286	EX_bildglcur(e)	-	NaN
1287	EX_bilglcur(e)	-	NaN
1288	EX_bilirub(e)	-	NaN
1289	EX_biocyt(e)	-	NaN
1290	EX_btn(e)	-	NaN
1291	EX_but(e)	-	NaN
1292	EX_bvite(e)	-	NaN
1293	EX_bz(e)	-	NaN
1294	EX_ca2(e)_fwd	-	NaN
1295	EX_camp(e)	-	NaN
1296	EX_caro(e)	-	NaN
1297	EX_carveol(e)	-	NaN
1298	EX_cca_d3(e)	-	NaN
1299	EX_cgly(e)	-	NaN
1300	EX_chol(e)	-	NaN
1301	EX_cholate(e)	-	NaN
1302	EX_chsterol(e)	-	NaN
1303	EX_chtn(e)	-	NaN
1304	EX_cit(e)	-	NaN
1305	EX_cl(e)_fwd	-	NaN
1306	EX_cmp(e)	-	NaN
1307	EX_co2(e)	-	NaN
1308	EX_co(e)	-	NaN
1309	EX_coumarin(e)	-	NaN
1310	EX_creat(e)	-	NaN
1311	EX_crmp_hs(e)	-	NaN
1312	EX_crn(e)	-	NaN
1313	EX_crvnc(e)	-	NaN
1314	EX_csn(e)	-	NaN
1315	EX_cspg_a(e)	-	NaN
1316	EX_cspg_b(e)	-	NaN
1317	EX_cspg_c(e)	-	NaN
1318	EX_cspg_d(e)	-	NaN
1319	EX_cspg_e(e)	-	NaN
1320	EX_cyan(e)	-	NaN
1321	EX_cys_L(e)	-	NaN
1322	EX_cytd(e)	-	NaN
1323	EX_dad_2(e)	-	NaN
1324	EX_dad_5(e)	-	NaN
1325	EX_dag_hs(e)	-	NaN
1326	EX_dcsptn1(e)	-	NaN
1327	EX_dcyt(e)	-	NaN
1328	EX_debrisoquine(e)	-	NaN
1329	EX_dgchol(e)	-	NaN
1330	EX_dgsn(e)	-	NaN
1331	EX_dhdascb(e)	-	NaN
1332	EX_dheas(e)	-	NaN
1333	EX_dhf(e)	-	NaN
1334	EX_digalsgalside_hs(e)	-	NaN
1335	EX_din(e)	-	NaN
1336	EX_dlnlcg(e)	-	NaN
1337	EX_dmantipyrine(e)	-	NaN
1338	EX_dmhptcrn(e)	-	NaN
1339	EX_dopa(e)	-	NaN
1340	EX_dopasf(e)	-	NaN
1341	EX_drib(e)	-	NaN
1342	EX_duri(e)	-	NaN
1343	EX_eaflatoxin(e)	-	NaN
1344	EX_ebastine(e)	-	NaN
1345	EX_ebastineoh(e)	-	NaN
1346	EX_eicostet(e)	-	NaN
1347	EX_elaid(e)	-	NaN
1348	EX_estradiolglc(e)	-	NaN
1349	EX_estriolglc(e)	-	NaN
1350	EX_estroneglc(e)	-	NaN
1351	EX_estrones(e)	-	NaN
1352	EX_etoh(e)	-	NaN
1353	EX_fe2(e)_fwd	-	NaN
1354	EX_fe3(e)	-	NaN
1355	EX_fol(e)	-	NaN
1356	EX_for(e)	-	NaN
1357	EX_fru(e)	-	NaN
1358	EX_fuc13galacglcgal14acglcgalgluside_hs(e)	-	NaN
1359	EX_fuc14galacglcgalgluside_hs(e)	-	NaN
1360	EX_fuc_L(e)	-	NaN
1361	EX_fucacgalfucgalacglcgalgluside_hs(e)	-	NaN
1362	EX_fucacngal14acglcgalgluside_hs(e)	-	NaN
1363	EX_fucacngalacglcgalgluside_hs(e)	-	NaN
1364	EX_fucfuc12gal14acglcgalgluside_hs(e)	-	NaN
1365	EX_fucfuc132galacglcgal14acglcgalgluside_hs(e)	-	NaN
1366	EX_fucfucfucgalacglc13galacglcgal14acglcgalgluside_hs(e)	-	NaN
1367	EX_fucfucfucgalacglcgal14acglcgalgluside_hs(e)	-	NaN
1368	EX_fucfucgalacglcgalgluside_hs(e)	-	NaN
1369	EX_fucgal14acglcgalgluside_hs(e)	-	NaN
1370	EX_fucgalfucgalacglcgalgluside_hs(e)	-	NaN
1371	EX_fucgalgbside_hs(e)	-	NaN
1372	EX_gal(e)	-	NaN
1373	EX_galacglcgalgbside_hs(e)	-	NaN
1374	EX_galfuc12gal14acglcgalgluside_hs(e)	-	NaN
1375	EX_galfucgalacglcgal14acglcgalgluside_hs(e)	-	NaN
1376	EX_galgalfucfucgalacglcgalacglcgal14acglcgalgluside_hs(e)	-	NaN
1377	EX_galgalgalthcrm_hs(e)	-	NaN
1378	EX_gam(e)	-	NaN
1379	EX_gbside_hs(e)	-	NaN
1380	EX_gchola(e)	-	NaN
1381	EX_gd1b2_hs(e)	-	NaN
1382	EX_gd1c_hs(e)	-	NaN
1383	EX_gdchola(e)	-	NaN
1384	EX_gdp(e)	-	NaN
1385	EX_glc(e)_fwd	-	NaN
1386	EX_gln_L(e)	-	NaN
1387	EX_glu_L(e)	-	NaN
1388	EX_gluala(e)	-	NaN
1389	EX_gly(e)	-	NaN
1390	EX_glyb(e)	-	NaN
1391	EX_glyc(e)	-	NaN
1392	EX_glyc_S(e)	-	NaN
1393	EX_glygn2(e)	-	NaN
1394	EX_glygn4(e)	-	NaN
1395	EX_glygn5(e)	-	NaN
1396	EX_gmp(e)	-	NaN
1397	EX_gp1c_hs(e)	-	NaN
1398	EX_gp1calpha_hs(e)	-	NaN
1399	EX_gq1b_hs(e)	-	NaN
1400	EX_gq1balpha_hs(e)	-	NaN
1401	EX_gsn(e)	-	NaN
1402	EX_gt1a_hs(e)	-	NaN
1403	EX_gthox(e)	-	NaN
1404	EX_gthrd(e)	-	NaN
1405	EX_gtp(e)	-	NaN
1406	EX_gua(e)	-	NaN
1407	EX_h2o2(e)	-	NaN
1408	EX_h2o(e)	-	NaN
1409	EX_h(e)	-	NaN
1410	EX_ha(e)	-	NaN
1411	EX_ha_pre1(e)	-	NaN
1412	EX_hco3(e)	-	NaN
1413	EX_hcoumarin(e)	-	NaN
1414	EX_hdca(e)	-	NaN
1415	EX_hdcea(e)	-	NaN
1416	EX_hestratriol(e)	-	NaN
1417	EX_hexc(e)	-	NaN
1418	EX_his_L(e)	-	NaN
1419	EX_hista(e)	-	NaN
1420	EX_hom_L(e)	-	NaN
1421	EX_hpdca(e)	-	NaN
1422	EX_hspg(e)	-	NaN
1423	EX_htaxol(e)	-	NaN
1424	EX_hxan(e)	-	NaN
1425	EX_i(e)	-	NaN
1426	EX_idp(e)	-	NaN
1427	EX_ile_L(e)	-	NaN
1428	EX_imp(e)	-	NaN
1429	EX_inost(e)	-	NaN
1430	EX_ins(e)	-	NaN
1431	EX_k(e)_fwd	-	NaN
1432	EX_ksi(e)	-	NaN
1433	EX_ksi_deg1(e)	-	NaN
1434	EX_ksii_core2(e)	-	NaN
1435	EX_ksii_core4(e)	-	NaN
1436	EX_lac_D(e)	-	NaN
1437	EX_lac_L(e)	-	NaN
1438	EX_lcts(e)	-	NaN
1439	EX_leu_L(e)	-	NaN
1440	EX_leuktrC4(e)	-	NaN
1441	EX_lgnc(e)	-	NaN
1442	EX_limnen(e)	-	NaN
1443	EX_lipoate(e)	-	NaN
1444	EX_lneldc(e)	-	NaN
1445	EX_lnlc(e)	-	NaN
1446	EX_lnlnca(e)	-	NaN
1447	EX_lnlncg(e)	-	NaN
1448	EX_lpchol_hs(e)	-	NaN
1449	EX_lys_L(e)	-	NaN
1450	EX_mag_hs(e)	-	NaN
1451	EX_malt(e)	-	NaN
1452	EX_malttr(e)	-	NaN
1453	EX_man(e)	-	NaN
1454	EX_meoh(e)	-	NaN
1455	EX_mepi(e)	-	NaN
1456	EX_mercplaccys(e)	-	NaN
1457	EX_met_L(e)	-	NaN
1458	EX_mthgxl(e)	-	NaN
1459	EX_n2m2nmasn(e)	-	NaN
1460	EX_na1(e)_fwd	-	NaN
1461	EX_nac(e)	-	NaN
1462	EX_nad(e)	-	NaN
1463	EX_nadp(e)	-	NaN
1464	EX_ncam(e)	-	NaN
1465	EX_nh4(e)_fwd	-	NaN
1466	EX_nifedipine(e)	-	NaN
1467	EX_no(e)	-	NaN
1468	EX_npthl(e)	-	NaN
1469	EX_nrpphr(e)	-	NaN
1470	EX_nrpphrsf(e)	-	NaN
1471	EX_nrvnc(e)	-	NaN
1472	EX_o2(e)_fwd	-	NaN
1473	EX_o2s(e)	-	NaN
1474	EX_oagd3_hs(e)	-	NaN
1475	EX_oagt3_hs(e)	-	NaN
1476	EX_ocdca(e)	-	NaN
1477	EX_ocdcea(e)	-	NaN
1478	EX_octa(e)	-	NaN
1479	EX_oh1	-	NaN
1480	EX_omeprazole(e)	-	NaN
1481	EX_onpthl(e)	-	NaN
1482	EX_orn(e)	-	NaN
1483	EX_oxa(e)	-	NaN
1484	EX_paf_hs(e)	-	NaN
1485	EX_pchol_hs(e)	-	NaN
1486	EX_pe_hs(e)	-	NaN
1487	EX_peplys(e)	-	NaN
1488	EX_perillyl(e)	-	NaN
1489	EX_pglyc_hs(e)	-	NaN
1490	EX_phe_L(e)	-	NaN
1491	EX_pheacgln(e)	-	NaN
1492	EX_pheme(e)	-	NaN
1493	EX_phyQ(e)	-	NaN
1494	EX_phyt(e)	-	NaN
1495	EX_pi(e)_fwd	-	NaN
1496	EX_pnto_R(e)	-	NaN
1497	EX_ppa(e)	-	NaN
1498	EX_pro_D(e)	-	NaN
1499	EX_pro_L(e)	-	NaN
1500	EX_prostgd2(e)	-	NaN
1501	EX_prostge1(e)	-	NaN
1502	EX_prostge2(e)	-	NaN
1503	EX_prostgf2(e)	-	NaN
1504	EX_ps_hs(e)	-	NaN
1505	EX_ptdca(e)	-	NaN
1506	EX_pydam(e)	-	NaN
1507	EX_pydx(e)	-	NaN
1508	EX_pydxn(e)	-	NaN
1509	EX_pyr(e)	-	NaN
1510	EX_rbt(e)	-	NaN
1511	EX_retfa(e)	-	NaN
1512	EX_retinol_9_cis(e)	-	NaN
1513	EX_retinol(e)	-	NaN
1514	EX_retinol_cis_11(e)	-	NaN
1515	EX_retn(e)	-	NaN
1516	EX_retnglc(e)	-	NaN
1517	EX_retpalm	-	NaN
1518	EX_retpalm(e)	-	NaN
1519	EX_rib_D(e)	-	NaN
1520	EX_ribflv(e)	-	NaN
1521	EX_s2l2fn2m2masn(e)	-	NaN
1522	EX_s2l2n2m2masn(e)	-	NaN
1523	EX_sarcs(e)	-	NaN
1524	EX_sel(e)	-	NaN
1525	EX_ser_D(e)	-	NaN
1526	EX_ser_L(e)	-	NaN
1527	EX_sl_L(e)	-	NaN
1528	EX_so4(e)_fwd	-	NaN
1529	EX_spc_hs(e)	-	NaN
1530	EX_sph1p(e)	-	NaN
1531	EX_sphs1p(e)	-	NaN
1532	EX_srtn(e)	-	NaN
1533	EX_strch1(e)	-	NaN
1534	EX_strch2(e)	-	NaN
1535	EX_strdnc(e)	-	NaN
1536	EX_succ(e)	-	NaN
1537	EX_sucr(e)	-	NaN
1538	EX_tag_hs(e)	-	NaN
1539	EX_tagat_D(e)	-	NaN
1540	EX_taur(e)	-	NaN
1541	EX_taxol(e)	-	NaN
1542	EX_tchola(e)	-	NaN
1543	EX_tcynt(e)	-	NaN
1544	EX_tdchola(e)	-	NaN
1545	EX_tethex3(e)	-	NaN
1546	EX_tetpent3(e)	-	NaN
1547	EX_tetpent6(e)	-	NaN
1548	EX_tettet6(e)	-	NaN
1549	EX_thf(e)	-	NaN
1550	EX_thm(e)	-	NaN
1551	EX_thmmp(e)	-	NaN
1552	EX_thmtp(e)	-	NaN
1553	EX_thr_L(e)	-	NaN
1554	EX_thym(e)	-	NaN
1555	EX_thymd(e)	-	NaN
1556	EX_thyox_L(e)	-	NaN
1557	EX_tmndnc(e)	-	NaN
1558	EX_tolbutamide(e)	-	NaN
1559	EX_tre(e)	-	NaN
1560	EX_triodthy(e)	-	NaN
1561	EX_triodthysuf(e)	-	NaN
1562	EX_trp_L(e)	-	NaN
1563	EX_tststeroneglc(e)	-	NaN
1564	EX_tststerones(e)	-	NaN
1565	EX_tsul(e)	-	NaN
1566	EX_ttdca(e)	-	NaN
1567	EX_txa2(e)	-	NaN
1568	EX_tymsf(e)	-	NaN
1569	EX_tyr_L(e)	-	NaN
1570	EX_udp(e)	-	NaN
1571	EX_ump(e)	-	NaN
1572	EX_ura(e)	-	NaN
1573	EX_urate(e)	-	NaN
1574	EX_urea(e)	-	NaN
1575	EX_uri(e)	-	NaN
1576	EX_utp(e)	-	NaN
1577	EX_vacc(e)	-	NaN
1578	EX_val_L(e)	-	NaN
1579	EX_vitd2(e)	-	NaN
1580	EX_vitd3(e)	-	NaN
1581	EX_whddca(e)	-	NaN
1582	EX_whhdca(e)	-	NaN
1583	EX_whtststerone(e)	-	NaN
1584	EX_whttdca(e)	-	NaN
1585	EX_xolest2_hs(e)	-	NaN
1586	EX_xolest_hs(e)	-	NaN
1587	EX_xoltri24(e)	-	NaN
1588	EX_xoltri25(e)	-	NaN
1589	EX_xoltri27(e)	-	NaN
1590	EX_xyl_D(e)	-	NaN
1591	EX_xylt(e)	-	NaN
1592	EX_yvite(e)	-	NaN
1593	F1PGT_fwd	2.7.7.30	66600
1594	F6Tg	2.4.1.68	58000
1595	FA120ACPH_fwd	3.1.2.14	52000
1596	FA140ACPH_fwd	3.1.2.14	52000
1597	FA141ACPH_fwd	3.1.2.14	52000
1598	FA160ACPH_fwd	3.1.2.14	52000
1599	FA161ACPH_fwd	3.1.2.14	52000
1600	FA180ACPH_fwd	3.1.2.14	52000
1601	FA181ACPH_fwd	3.1.2.14	52000
1602	FA1821ACPH_fwd	3.1.2.14	52000
1603	FA1822ACPH_fwd	3.1.2.14	52000
1604	FA182ACPH_fwd	3.1.2.14	52000
1605	FACOAL140i	6.2.1.3	73500
1606	FACOAL150_fwd	6.2.1.3	73500
1607	FACOAL160i	6.2.1.3	73500
1608	FACOAL161_fwd	6.2.1.3	73500
1609	FACOAL170_fwd	6.2.1.3	73500
1610	FACOAL180i	6.2.1.3	73500
1611	FACOAL1812_fwd	6.2.1.3	73500
1612	FACOAL1813_fwd	6.2.1.3	73500
1613	FACOAL181i	6.2.1.3	73500
1614	FACOAL1821_fwd	6.2.1.3	73500
1615	FACOAL1822_fwd	6.2.1.3	73500
1616	FACOAL1831_fwd	6.2.1.3	73500
1617	FACOAL1832_fwd	6.2.1.3	73500
1618	FACOAL184_fwd	6.2.1.3	73500
1619	FACOAL191	6.2.1.3	73500
1620	FACOAL200_fwd	6.2.1.3	73500
1621	FACOAL203_fwd	6.2.1.3	73500
1622	FACOAL204_fwd	6.2.1.3	73500
1623	FACOAL2042_fwd	6.2.1.3	73500
1624	FACOAL204i	6.2.1.3	73500
1625	FACOAL205_fwd	6.2.1.3	73500
1626	FACOAL206_fwd	6.2.1.3	73500
1627	FACOAL224_fwd	6.2.1.3	73500
1628	FACOAL2251_fwd	6.2.1.3	73500
1629	FACOAL2252_fwd	6.2.1.3	73500
1630	FACOAL226_fwd	6.2.1.3	73500
1631	FACOAL226i	6.2.1.3	73500
1632	FACOAL240_fwd	6.2.1.3	73500
1633	FACOAL241_fwd	6.2.1.3	73500
1634	FACOAL244_1_fwd	6.2.1.3	73500
1635	FACOAL245_1_fwd	6.2.1.3	73500
1636	FACOAL245_2_fwd	6.2.1.3	73500
1637	FACOAL246_1_fwd	6.2.1.3	73500
1638	FACOAL260_fwd	6.2.1.3	73500
1639	FACOAL40im	6.2.1.2	97500
1640	FACOAL80i	6.2.1.2	97500
1641	FADDP	3.6.1.9	390000
1642	FADH2tru	-	NaN
1643	FADH2tx_fwd	-	NaN
1644	FADtru	-	NaN
1645	FADtx_fwd	-	NaN
1646	FAEL183	2.3.1.86	1390000
1647	FAEL184	2.3.1.86	1390000
1648	FAEL204	2.3.1.86	1390000
1649	FAEL205	2.3.1.86	1390000
1650	FAH1	-	NaN
1651	FAH2	-	NaN
1652	FAH3	-	NaN
1653	FALDH_fwd	1.2.1.1	NaN
1654	FALDtly_fwd	-	NaN
1655	FALDtm_fwd	-	NaN
1656	FAOXC11	1.3.99.3	148500
1657	FAOXC140	1.3.99.3	148500
1658	FAOXC150m	1.3.99.3	148500
1659	FAOXC160	1.3.99.3	148500
1660	FAOXC16080m	1.3.99.3	148500
1661	FAOXC16080x	1.3.99.3	148500
1662	FAOXC161802m	1.3.99.3	148500
1663	FAOXC16180m	1.3.99.3	148500
1664	FAOXC170m	1.3.99.3	148500
1665	FAOXC180	1.3.99.3	148500
1666	FAOXC180x	1.3.99.3	148500
1667	FAOXC1811601m	1.3.99.3	148500
1668	FAOXC1811602m	1.3.99.3	148500
1669	FAOXC1811603m	1.3.99.3	148500
1670	FAOXC182806m	1.3.99.3	148500
1671	FAOXC18280m	1.3.99.3	148500
1672	FAOXC183803m	1.3.99.3	148500
1673	FAOXC183806m	1.3.99.3	148500
1674	FAOXC183806x	1.3.99.3	148500
1675	FAOXC18480m	1.3.99.3	148500
1676	FAOXC18480x	1.3.99.3	148500
1677	FAOXC200180m	1.3.99.3	148500
1678	FAOXC200180x	1.3.99.3	148500
1679	FAOXC2031836m	1.3.99.3	148500
1680	FAOXC204	1.3.99.3	148500
1681	FAOXC204184m	1.3.99.3	148500
1682	FAOXC2051843m	1.3.99.3	148500
1683	FAOXC2051843x	1.3.99.3	148500
1684	FAOXC2242046m	1.3.99.3	148500
1685	FAOXC2242046x	1.3.99.3	148500
1686	FAOXC2251836m	1.3.99.3	148500
1687	FAOXC2251836x	1.3.99.3	148500
1688	FAOXC2252053m	1.3.99.3	148500
1689	FAOXC2252053x	1.3.99.3	148500
1690	FAOXC226	1.3.99.3	148500
1691	FAOXC226205m	1.3.99.3	148500
1692	FAOXC226205x	1.3.99.3	148500
1693	FAOXC240200x	1.3.99.3	148500
1694	FAOXC241181x	1.3.99.3	148500
1695	FAOXC2442246x	1.3.99.3	148500
1696	FAOXC2452253x	1.3.99.3	148500
1697	FAOXC2452256x	1.3.99.3	148500
1698	FAOXC246226x	1.3.99.3	148500
1699	FAOXC260240x	1.3.99.3	148500
1700	FAOXC80	1.3.99.3	148500
1701	FAS100COA	2.3.1.86	1390000
1702	FAS120COA	2.3.1.86	1390000
1703	FAS140COA	2.3.1.86	1390000
1704	FAS160COA	2.3.1.86	1390000
1705	FAS180COA	2.3.1.86	1390000
1706	FAS80COA_L	2.3.1.86	1390000
1707	FATP1t_fwd	-	NaN
1708	FATP2t_fwd	-	NaN
1709	FATP3t_fwd	-	NaN
1710	FATP4t_fwd	-	NaN
1711	FATP5t_fwd	-	NaN
1712	FATP6t_fwd	-	NaN
1713	FATP7t_fwd	-	NaN
1714	FATP8t_fwd	-	NaN
1715	FATP9t_fwd	-	NaN
1716	FBA_fwd	4.1.2.13	95500
1717	FBA2_fwd	4.1.2.13	95500
1718	FBA4_fwd	4.1.2.13	95500
1719	FBA5_fwd	4.1.2.13	95500
1720	FBP	3.1.3.11	144000
1721	FBP26	3.1.3.46	12000
1722	FCLTm	4.99.1.1	80000
1723	FCOAH	-	NaN
1724	FDH	1.2.1.2	94000
1725	FE2t	-	NaN
1726	FE2tm	-	NaN
1727	FE3R2e	-	NaN
1728	FK	2.7.1.52	309200
1729	FKYNH	3.5.1.9	36000
1730	FMNAT	2.7.7.2	57920
1731	FOLR2	1.5.1.3	21000
1732	FOLt2_fwd	-	NaN
1733	FORMCOAtx_fwd	-	NaN
1734	FORt2m	-	NaN
1735	FORtr_fwd	-	NaN
1736	FORtrn_fwd	-	NaN
1737	FPGS	6.3.2.17	61000
1738	FPGS2	6.3.2.17	61000
1739	FPGS2m	6.3.2.17	61000
1740	FPGS3	6.3.2.17	61000
1741	FPGS3m	6.3.2.17	61000
1742	FPGS4	6.3.2.17	61000
1743	FPGS4m	6.3.2.17	61000
1744	FPGS5	6.3.2.17	61000
1745	FPGS5m	6.3.2.17	61000
1746	FPGS6	6.3.2.17	61000
1747	FPGS6m	6.3.2.17	61000
1748	FPGS7	6.3.2.17	61000
1749	FPGS7m	6.3.2.17	61000
1750	FPGS8	6.3.2.17	61000
1751	FPGS8m	6.3.2.17	61000
1752	FPGS9	6.3.2.17	61000
1753	FPGS9m	6.3.2.17	61000
1754	FPGSm	6.3.2.17	61000
1755	FRDPtc_fwd	-	NaN
1756	FRDPtr_fwd	-	NaN
1757	FRTT	2.5.1.29	200000
1758	FRUt1r_fwd	-	NaN
1759	FRUt4_fwd	-	NaN
1760	FT	-	NaN
1761	FTCD	4.3.1.4	496000
1762	FTHFCL	6.3.3.2	26000
1763	FTHFDH	1.5.1.6	396000
1764	FTHFL_fwd	6.3.4.3	143000
1765	FTHFLm_fwd	6.3.4.3	143000
1766	FUC13GALACGLCGAL14ACGLCGALGLUSIDEte_fwd	-	NaN
1767	FUC13GALACGLCGAL14ACGLCGALGLUSIDEtg_fwd	-	NaN
1768	FUC14GALACGLCGALGLUSIDEte_fwd	-	NaN
1769	FUC14GALACGLCGALGLUSIDEtg_fwd	-	NaN
1770	FUCACGALFUCGALACGLCGALGLUSIDEte_fwd	-	NaN
1771	FUCACGALFUCGALACGLCGALGLUSIDEtg_fwd	-	NaN
1772	FUCACNGAL14ACGLCGALGLUSIDEte_fwd	-	NaN
1773	FUCACNGAL14ACGLCGALGLUSIDEtg_fwd	-	NaN
1774	FUCACNGALACGLCGALGLUSIDEte_fwd	-	NaN
1775	FUCACNGALACGLCGALGLUSIDEtg_fwd	-	NaN
1776	FUCASE2e	3.2.1.51	200000
1777	FUCASE2ly	3.2.1.51	200000
1778	FUCASEe	3.2.1.51	200000
1779	FUCASEly	3.2.1.51	200000
1780	FUCFUC12GAL14ACGLCGALGLUSIDEte_fwd	-	NaN
1781	FUCFUC12GAL14ACGLCGALGLUSIDEtg_fwd	-	NaN
1782	FUCFUC132GALACGLCGAL14ACGLCGALGLUSIDEte_fwd	-	NaN
1783	FUCFUC132GALACGLCGAL14ACGLCGALGLUSIDEtg_fwd	-	NaN
1784	FUCFUCFUCGALACGLC13GALACGLCGAL14ACGLCGALGLUSIDEte_fwd	-	NaN
1785	FUCFUCFUCGALACGLC13GALACGLCGAL14ACGLCGALGLUSIDEtg_fwd	-	NaN
1786	FUCFUCFUCGALACGLCGAL14ACGLCGALGLUSIDEte_fwd	-	NaN
1787	FUCFUCFUCGALACGLCGAL14ACGLCGALGLUSIDEtg_fwd	-	NaN
1788	FUCFUCGALACGLCGALGLUSIDEte_fwd	-	NaN
1789	FUCFUCGALACGLCGALGLUSIDEtg_fwd	-	NaN
1790	FUCGAL14ACGLCGALGLUSIDEte_fwd	-	NaN
1791	FUCGAL14ACGLCGALGLUSIDEtg_fwd	-	NaN
1792	FUCGALFUCGALACGLCGALGLUSIDEte_fwd	-	NaN
1793	FUCGALFUCGALACGLCGALGLUSIDEtg_fwd	-	NaN
1794	FUCGALGBSIDEte_fwd	-	NaN
1795	FUCGALGBSIDEtg_fwd	-	NaN
1796	FUCtly	-	NaN
1797	FUM_fwd	4.2.1.2	172500
1798	FUMAC	3.7.1.2	81500
1799	FUMSO3tm_fwd	-	NaN
1800	FUMSO4tm_fwd	-	NaN
1801	FUMTSULtm_fwd	-	NaN
1802	FUMm_fwd	4.2.1.2	172500
1803	FUMtm_fwd	-	NaN
1804	FUT11g	2.4.1.69	154000
1805	FUT12g	2.4.1.69	154000
1806	FUT14g	2.4.1.69	154000
1807	FUT15g	2.4.1.69	154000
1808	FUT16g	2.4.1.69	154000
1809	FUT17g	2.4.1.69	154000
1810	FUT18g	2.4.1.69	154000
1811	FUT31g	2.4.1.65	41800
1812	FUT32g	2.4.1.65	41800
1813	FUT33g	2.4.1.65	41800
1814	FUT34g	2.4.1.65	41800
1815	FUT35g	2.4.1.65	41800
1816	FUT910g	2.4.1.152	41000
1817	FUT911g	2.4.1.152	41000
1818	FUT91g	2.4.1.152	41000
1819	FUT92g	2.4.1.152	41000
1820	FUT93g	2.4.1.152	41000
1821	FUT94g	2.4.1.152	41000
1822	FUT95g	2.4.1.152	41000
1823	FUT96g	2.4.1.152	41000
1824	FUT97g	2.4.1.152	41000
1825	FUT98g	2.4.1.152	41000
1826	FUT99g	2.4.1.152	41000
1827	G12MT1_L	2.4.1.131	NaN
1828	G12MT1_U	2.4.1.131	NaN
1829	G12MT2_L	2.4.1.131	NaN
1830	G12MT2_U	2.4.1.131	NaN
1831	G13MT_L	2.4.1.132	91750
1832	G13MT_U	2.4.1.132	91750
1833	G14T10g	2.4.1.38	96750
1834	G14T11g	2.4.1.38	96750
1835	G14T12g	2.4.1.38	96750
1836	G14T13g	2.4.1.38	96750
1837	G14T14g	2.4.1.38	96750
1838	G14T15g	2.4.1.38	96750
1839	G14T16g	2.4.1.38	96750
1840	G14T17g	2.4.1.38	96750
1841	G14T18g	2.4.1.38	96750
1842	G14T19g	2.4.1.38	96750
1843	G14T20g	2.4.1.38	96750
1844	G14T21g	2.4.1.38	96750
1845	G14T2g	2.4.1.38	96750
1846	G14T3g	2.4.1.38	96750
1847	G14T4g	2.4.1.38	96750
1848	G14T5g	2.4.1.38	96750
1849	G14T6g	2.4.1.38	96750
1850	G14T7g	2.4.1.38	96750
1851	G14T8g	2.4.1.38	96750
1852	G14T9g	2.4.1.38	96750
1853	G14Tg	2.4.1.38	96750
1854	G16MT_L	-	NaN
1855	G16MT_U	-	NaN
1856	G1M6MASNB1terg	-	NaN
1857	G1M7MASNBterg	-	NaN
1858	G1M7MASNCterg	-	NaN
1859	G1M8MASNterg	-	NaN
1860	G1PTT	2.7.7.24	43000
1861	G2M8MASNterg	-	NaN
1862	G3M8MASNterg	-	NaN
1863	G3PD1_fwd	1.1.1.94	49500
1864	G3PD2m	1.1.99.5	NaN
1865	G5SADrm_fwd	-	NaN
1866	G5SADs	-	NaN
1867	G5SDym	1.2.1.41	46500
1868	G6PDA	3.5.99.6	167000
1869	G6PDH1er	-	NaN
1870	G6PDH1rer_fwd	-	NaN
1871	G6PDH2r_fwd	1.1.1.49	210000
1872	G6PDH2rer_fwd	-	NaN
1873	G6PPer	3.1.3.9	40000
1874	G6Pter_fwd	-	NaN
1875	GABAVESSEC	-	NaN
1876	GACMTRc_fwd	2.1.1.2	60000
1877	GACPAILter	-	NaN
1878	GAL3ST11	2.8.2.11	64000
1879	GAL3ST12	2.8.2.11	64000
1880	GALACGLCGALGBSIDEte_fwd	-	NaN
1881	GALACGLCGALGBSIDEtg_fwd	-	NaN
1882	GALASE10ly	3.2.1.23	380000
1883	GALASE11ly	3.2.1.23	380000
1884	GALASE12ly	3.2.1.23	380000
1885	GALASE13ly	3.2.1.23	380000
1886	GALASE14ly	3.2.1.23	380000
1887	GALASE15ly	3.2.1.23	380000
1888	GALASE16ly	3.2.1.23	380000
1889	GALASE17ly	3.2.1.23	380000
1890	GALASE18ly	3.2.1.23	380000
1891	GALASE19ly	3.2.1.23	380000
1892	GALASE1ly	3.2.1.23	380000
1893	GALASE20ly	3.2.1.23	380000
1894	GALASE3ly	3.2.1.23	380000
1895	GALASE4ly	3.2.1.23	380000
1896	GALASE5ly	3.2.1.23	380000
1897	GALASE6ly	3.2.1.23	380000
1898	GALASE7ly	3.2.1.23	380000
1899	GALASE8ly	3.2.1.23	380000
1900	GALASE9ly	3.2.1.23	380000
1901	GALC	3.2.1.46	80000
1902	GALFUC12GAL14ACGLCGALGLUSIDEte_fwd	-	NaN
1903	GALFUC12GAL14ACGLCGALGLUSIDEtg_fwd	-	NaN
1904	GALFUCGALACGLCGAL14ACGLCGALGLUSIDEte_fwd	-	NaN
1905	GALFUCGALACGLCGAL14ACGLCGALGLUSIDEtg_fwd	-	NaN
1906	GALGALFUCFUCGALACGLCGALACGLCGAL14ACGLCGALGLUSIDEte_fwd	-	NaN
1907	GALGALFUCFUCGALACGLCGALACGLCGAL14ACGLCGALGLUSIDEtg_fwd	-	NaN
1908	GALGALGALTHCRMte_fwd	-	NaN
1909	GALGALGALTHCRMtg_fwd	-	NaN
1910	GALGLUSIDEtg_fwd	-	NaN
1911	GALGLUSIDEtl_fwd	-	NaN
1912	GALGT1	2.4.1.92	120000
1913	GALGT2	2.4.1.92	120000
1914	GALGT3	2.4.1.92	120000
1915	GALGT4	2.4.1.92	120000
1916	GALK	2.7.1.6	55000
1917	GALNACT1g	2.4.1.174	NaN
1918	GALNACT2g	2.4.1.175	160000
1919	GALNACT3g	2.4.1.175	160000
1920	GALNACT4g	2.4.1.175	160000
1921	GALNACT5g	2.4.1.175	160000
1922	GALNTg	2.4.1.41	61000
1923	GALOR_fwd	1.1.1.21	35800
1924	GALSIDEtg_fwd	-	NaN
1925	GALSIDEtl_fwd	-	NaN
1926	GALT_fwd	2.7.7.10	54000
1927	GALT2g	2.4.1.134	33400
1928	GALTg	2.4.1.133	55000
1929	GALU_fwd	2.7.7.9	450000
1930	GALt1r_fwd	-	NaN
1931	GALt2_2_fwd	-	NaN
1932	GALt4_fwd	-	NaN
1933	GALt4_2_fwd	-	NaN
1934	GALtly	-	NaN
1935	GAMYe	3.2.1.3	77250
1936	GAMt1r_fwd	-	NaN
1937	GAO1	-	NaN
1938	GAO1g	-	NaN
1939	GAO2	-	NaN
1940	GAO2g	-	NaN
1941	GAPD_fwd	1.2.1.12	98000
1942	GARFT_fwd	2.1.2.2	25700
1943	GASNASE2ly	3.5.1.26	72500
1944	GASNASE3ly	3.5.1.26	72500
1945	GASNASEly	3.5.1.26	72500
1946	GBA	3.2.1.45	65000
1947	GBAl	3.2.1.45	65000
1948	GBGT1	-	NaN
1949	GBSIDEte_fwd	-	NaN
1950	GBSIDEtl_fwd	-	NaN
1951	GCALDD	1.2.1.21	225000
1952	GCALDDm	1.2.1.21	225000
1953	GCC2am_fwd	1.4.4.2	109700
1954	GCC2bim	2.1.2.10	41250
1955	GCC2cm_fwd	1.8.1.4	111000
1956	GCCam_fwd	1.4.4.2	109700
1957	GCCbim	2.1.2.10	41250
1958	GCCcm_fwd	1.8.1.4	111000
1959	GCHOLAt_fwd	-	NaN
1960	GCHOLAt2	-	NaN
1961	GCHOLAt3	-	NaN
1962	GCHOLAte_fwd	-	NaN
1963	GCHOLAtx_fwd	-	NaN
1964	GCNTg	2.4.1.150	NaN
1965	GD1B2te_fwd	-	NaN
1966	GD1B2tg_fwd	-	NaN
1967	GD1Cte_fwd	-	NaN
1968	GD1Ctg_fwd	-	NaN
1969	GDCHOLAte_fwd	-	NaN
1970	GDCHOLAtx_fwd	-	NaN
1971	GDPFUCtg_fwd	-	NaN
1972	GDPtg_fwd	-	NaN
1973	GF6PTA	2.6.1.16	181500
1974	GFUCS	1.1.1.271	35500
1975	GGH_10FTHF5GLUe	-	NaN
1976	GGH_10FTHF5GLUl	-	NaN
1977	GGH_10FTHF6GLUe	-	NaN
1978	GGH_10FTHF6GLUl	-	NaN
1979	GGH_10FTHF7GLUe	-	NaN
1980	GGH_10FTHF7GLUl	-	NaN
1981	GGH_5DHFe	-	NaN
1982	GGH_5DHFl	-	NaN
1983	GGH_5THFe	-	NaN
1984	GGH_5THFl	-	NaN
1985	GGH_6DHFe	-	NaN
1986	GGH_6DHFl	-	NaN
1987	GGH_6THFe	-	NaN
1988	GGH_6THFl	-	NaN
1989	GGH_7DHFe	-	NaN
1990	GGH_7DHFl	-	NaN
1991	GGH_7THFe	-	NaN
1992	GGH_7THFl	-	NaN
1993	GGLUCT	2.3.2.4	25250
1994	GGNG	-	NaN
1995	GGT5r_fwd	2.3.2.2	98000
1996	GGT6_fwd	2.3.2.2	98000
1997	GGT_L	-	NaN
1998	GGT_U	-	NaN
[truncated: 2,896 more rows]
